# Supplementary material for: Psychometric properties of the Greek TCI-R and its clinical correlates: schizotypy and the self-regulation of affective and cognitive functioning
Source: PeerJ. 2016 Mar 22;4:e1830. doi: 10.7717/peerj.1830 (PMC4806636; doi:10.7717/peerj.1830)
Supplement: Data S1 [file peerj-04-1830-s001.xls]

## Sheet: TCIR_data
ID	age	gender	education	tcir1	tcir2	tcir3	tcir4	tcir5	tcir6	tcir7	tcir8	tcir9	tcir10	tcir11	tcir12	tcir13	tcir14	tcir15	tcir16	tcir17	tcir18	tcir19	tcir20	tcir21	tcir22	tcir23	tcir24	tcir25	tcir26	tcir27	tcir28	tcir29	tcir30	tcir31	tcir32	tcir33	tcir34	tcir35	tcir36	tcir37	tcir38	tcir39	tcir40	tcir41	tcir42	tcir43	tcir44	tcir45	tcir46
Part1	29	2	12	4	5	4	4	3	5	4	5	2	2	4	1	2	2	2	4	4	2	1	3	3	2	4	2	2	4	4	4	2	1	1	3	4	3	4	4	4	5	5	2	4	1	3	3	4	2
Part2	65	1	14	2	2	2	3	2	5	5	5	2	1	3	4	5	2	5	1	4	3	1	5	3	3	5	1	3	3	5	3	3	1	5	2	5	5	5	4	3	3	5	4	3	1	3	1	4	3
Part3	61	1	18	4	1	4	4	2	5	5	5	1	4	2	3	5	5	1	2	5	5	1	5	5	1	5	1	2	4	5	5	1	1	3	5	5	5	5	4	4	1	5	5	4	2	3	2	5	3
Part4	27	2	12	3	3	4	4	3	2	3	4	1	1	2	1	2	2	3	1	2	2	1	2	5	1	2	4	3	2	2	4	2	1	1	2	3	4	2	4	2	5	4	2	3	2	2	4	2	1
Part5	28	2	19	4	3	3	4	4	4	4	3	4	4	2	4	5	4	3	2	4	4	2	4	4	3	5	1	5	3	4	4	4	4	4	3	5	4	4	4	2	3	4	5	4	4	4	3	3	2
Part6	34	1	20	5	2	4	3	5	4	5	4	2	4	2	4	5	4	4	1	4	3	1	5	5	3	5	1	4	4	3	2	5	1	4	4	4	4	4	4	2	1	4	4	4	5	5	4	4	2
Part7	57	1	16	3	1	5	4	3	5	4	3	2	4	3	3	5	2	4	2	4	4	2	4	5	2	4	1	3	2	4	4	3	2	4	5	3	5	3	4	2	1	5	4	3	2	1	4	3	1
Part8	23	1	9	5	1	5	5	5	5	5	5	1	5	1	1	1	5	5	1	5	5	1	4	1	5	5	5	3	1	1	5	1	1	1	1	3	5	5	4	5	1	3	1	4	2	2	5	5	1
Part9	29	1	16	4	1	5	2	5	5	5	4	5	2	2	3	5	4	2	1	4	5	2	5	5	2	5	1	1	5	2	4	3	2	2	3	4	5	4	4	4	2	4	3	3	1	1	1	5	2
Part10	47	2	9	2	3	4	2	4	2	4	4	1	1	5	1	5	5	3	1	4	4	1	5	1	4	4	1	1	5	3	5	1	1	1	3	3	5	2	4	2	3	5	1	2	2	2	3	3	3
Part11	24	1	17	3	3	4	4	4	4	3	3	4	4	3	4	4	3	4	1	5	3	1	3	4	3	4	1	4	3	4	4	3	3	3	3	4	5	4	4	3	3	4	4	3	1	2	3	4	3
Part12	23	1	17	3	4	3	4	4	2	5	3	4	4	4	2	4	3	2	1	3	2	3	4	2	2	2	1	3	3	4	3	1	2	3	4	4	4	4	4	3	3	4	3	4	4	4	5	3	2
Part13	32	2	21	2	2	5	3	3	5	5	5	2	2	4	3	2	2	1	2	4	4	1	4	4	2	4	1	2	4	3	4	2	4	2	3	4	4	4	4	4	4	5	2	4	1	4	3	3	5
Part14	51	2	6	5	4	3	4	3	5	5	5	4	1	3	2	3	2	3	4	4	4	2	5	4	2	4	2	1	4	3	4	1	3	3	4	3	4	4	4	4	5	5	4	3	4	4	4	3	5
Part15	38	1	25	4	2	3	4	3	4	4	4	3	4	2	4	4	4	3	2	3	4	3	4	4	2	5	4	3	4	4	4	2	3	4	2	3	4	4	4	4	2	4	4	3	3	4	3	4	2
Part16	35	1	12	2	3	2	3	2	4	3	4	2	2	4	2	4	2	3	1	2	2	1	3	5	3	4	2	3	4	3	2	2	2	2	3	1	2	3	4	3	5	3	2	3	3	3	2	3	3
Part17	23	2	18	4	2	4	4	3	5	4	4	4	4	3	4	4	3	3	3	4	4	2	5	4	3	3	3	4	4	3	4	3	2	4	4	4	4	4	4	3	2	4	4	4	3	4	3	4	4
Part18	44	1	16	5	2	3	4	4	2	5	3	1	5	4	4	4	4	4	1	2	3	1	5	3	4	3	2	5	4	3	4	3	1	4	4	5	4	3	4	4	2	4	4	4	3	4	5	3	2
Part19	48	1	9	3	4	2	3	2	3	4	3	3	4	3	2	4	3	3	3	3	4	2	4	4	2	5	1	3	3	5	3	4	3	3	3	3	5	3	4	3	4	4	2	2	1	1	3	2	3
Part20	29	2	18	3	2	5	4	3	5	4	4	2	2	3	3	5	4	4	1	5	5	2	3	5	3	5	1	2	4	5	4	4	2	4	1	4	5	3	4	4	3	5	3	4	1	2	1	4	1
Part21	24	2	19	4	2	3	5	4	3	4	4	5	5	4	4	5	4	5	3	2	3	4	4	3	3	3	2	4	4	3	4	3	5	3	2	2	3	4	4	4	2	5	4	4	3	4	5	5	2
Part22	23	2	18	3	4	3	4	3	2	5	3	2	3	3	5	3	4	4	4	5	3	1	4	2	4	4	1	5	3	4	5	3	1	4	2	3	4	4	4	3	3	5	3	4	4	4	4	4	4
Part23	24	2	16	5	2	4	5	3	4	5	5	1	4	2	3	5	2	4	1	3	4	1	5	4	4	4	2	3	2	3	4	4	1	3	3	4	4	5	4	2	3	5	4	4	3	4	3	5	2
Part24	45	2	6	3	3	1	3	2	2	5	4	4	4	2	4	3	2	1	3	1	1	5	4	4	1	5	1	3	4	2	1	4	3	3	2	3	4	4	4	1	3	4	4	3	2	3	5	4	4
Part25	27	1	16	4	3	5	5	3	2	4	2	4	4	2	2	5	2	1	2	4	3	4	4	2	2	5	1	4	2	3	4	1	4	3	4	4	4	4	4	2	2	4	4	4	2	1	4	3	2
Part26	31	2	16	2	2	5	4	2	5	4	4	2	2	3	1	5	3	4	2	5	3	2	4	4	3	4	1	1	3	3	4	4	2	3	3	5	5	3	4	2	4	5	3	4	1	1	3	3	1
Part27	29	2	16	3	3	2	4	2	5	4	3	5	4	3	4	5	4	5	3	4	4	2	5	4	4	3	1	3	4	3	4	4	1	5	2	2	4	4	4	3	4	4	4	4	4	4	3	5	4
Part28	56	2	13	2	2	3	5	4	5	4	2	2	3	2	4	4	2	4	2	5	4	2	3	4	2	4	1	2	2	2	3	4	2	3	2	1	4	4	4	3	2	3	4	4	2	2	4	4	5
Part29	35	2	20	4	3	3	1	4	4	1	2	2	3	4	4	5	4	4	3	4	3	2	4	5	4	2	1	3	5	4	2	4	2	5	5	4	2	4	4	5	2	5	5	4	1	3	5	1	4
Part30	37	1	17	4	2	5	3	4	4	4	3	2	3	3	4	4	3	4	2	4	3	1	3	4	3	4	2	3	3	3	3	4	2	3	3	4	5	3	4	3	2	4	4	3	2	3	4	4	2
Part31	54	1	16	3	4	2	3	2	3	4	5	4	3	2	4	2	2	3	3	3	3	3	3	2	2	4	1	3	3	4	4	3	3	4	4	4	2	3	4	2	4	4	3	2	2	3	2	4	4
Part32	30	1	16	3	4	1	2	1	2	3	4	4	2	4	1	3	1	2	4	2	2	3	3	2	1	2	3	1	5	3	2	1	4	4	3	2	2	2	4	2	5	3	3	3	1	1	4	2	4
Part34	28	2	18	3	4	4	3	4	4	3	3	3	4	2	4	4	4	3	3	2	4	2	3	4	2	4	1	5	4	3	3	2	3	4	1	2	3	4	4	2	3	3	1	3	3	3	4	3	3
Part36	45	2	12	4	4	3	3	2	3	4	4	3	4	3	3	5	4	5	3	2	3	2	4	3	2	3	1	4	4	4	3	3	2	4	4	5	4	3	4	1	3	5	4	3	2	4	2	2	4
Part38	58	1	14	1	3	4	4	3	1	5	5	2	2	4	4	4	3	5	1	4	5	1	5	5	3	5	1	2	5	4	4	3	1	2	3	4	5	4	4	5	2	4	4	5	1	2	1	4	4
Part39	36	2	14	3	2	3	3	4	5	4	5	3	3	3	2	5	5	5	1	4	4	2	5	4	5	4	4	4	5	4	4	4	2	5	2	4	4	4	4	3	3	5	5	4	3	4	3	3	3
Part40	35	1	16	4	3	3	5	5	5	5	5	1	1	2	2	4	5	5	1	5	5	1	5	5	4	5	2	2	2	1	5	1	1	1	3	3	5	4	4	5	4	5	5	5	1	3	3	5	1
Part41	36	1	16	4	1	3	5	3	5	5	5	3	4	1	3	5	3	4	1	5	3	2	4	4	3	5	3	3	5	5	5	1	1	3	2	4	4	5	4	4	2	5	4	4	1	1	3	4	3
Part42	33	2	22	2	2	4	4	3	5	4	4	4	4	2	2	4	4	4	2	3	4	2	2	4	2	4	2	4	2	2	2	3	2	2	2	4	4	4	4	4	4	5	4	3	2	3	4	2	2
Part43	29	1	19	5	2	3	3	2	4	5	4	4	5	2	4	5	4	5	1	5	3	2	5	5	5	5	3	4	3	4	4	1	1	4	2	2	3	5	4	5	2	5	3	4	4	5	4	5	2
Part44	33	1	9	3	2	5	5	3	4	4	5	3	1	3	4	5	4	5	3	5	5	1	4	4	3	4	2	3	5	3	5	3	1	4	5	4	3	5	4	4	5	5	5	5	3	4	1	4	3
Part45	28	2	12	1	5	3	3	1	3	2	4	1	1	1	1	1	1	1	4	3	1	5	3	2	3	3	1	1	1	1	1	1	4	4	2	2	3	5	4	5	4	1	1	1	1	1	5	4	4
Part46	44	2	9	5	1	4	4	5	5	5	5	3	2	2	1	3	4	4	1	5	4	2	3	3	3	4	2	2	3	3	4	1	1	2	2	3	4	3	4	4	3	3	2	4	2	3	4	3	2
Part47	33	1	17	3	2	4	5	4	5	5	5	2	2	3	3	5	3	4	2	3	5	1	5	4	2	5	1	1	5	4	5	3	3	4	1	5	5	5	4	4	2	4	4	4	2	3	2	4	4
Part48	32	2	19	3	2	5	5	4	4	4	4	2	2	2	4	4	3	4	3	4	4	1	5	4	3	5	3	3	2	3	4	3	2	3	3	4	5	5	4	4	2	5	4	2	1	3	2	3	3
Part49	41	2	14	3	2	5	4	2	5	5	5	5	3	2	5	5	3	5	1	4	5	1	5	4	2	3	1	1	4	5	3	4	1	5	1	5	5	1	4	1	5	5	5	5	1	4	4	4	4
Part50	32	2	21	1	3	4	3	3	4	4	4	4	4	3	2	4	3	3	2	2	4	1	4	3	3	5	1	4	4	2	4	4	2	2	2	3	4	3	4	3	4	5	2	4	1	4	2	4	3
Part51	32	2	18	3	4	3	4	3	4	4	4	4	3	3	3	3	4	4	2	3	3	3	4	3	3	3	3	4	4	2	2	3	4	4	4	5	5	5	4	4	2	5	3	3	3	4	4	5	4
Part52	29	1	20	4	2	2	4	3	4	5	3	4	2	4	2	5	2	3	3	4	4	1	4	5	3	4	1	4	2	4	3	1	2	2	2	5	4	4	4	3	5	5	3	3	2	2	1	3	3
Part53	44	2	12	5	4	2	2	5	1	5	4	4	4	4	5	1	1	1	4	1	1	5	5	1	3	4	1	5	4	4	3	5	5	5	5	3	3	4	4	2	4	5	5	5	5	4	5	5	5
Part54	25	2	16	3	4	5	4	2	5	5	3	5	2	2	2	5	2	3	3	4	5	1	4	5	3	4	1	2	3	4	4	1	3	4	2	2	5	5	4	3	4	4	2	3	1	1	2	3	2
Part55	28	1	15	2	1	3	5	3	3	5	5	3	3	3	4	5	3	2	1	2	3	5	3	3	3	5	1	2	3	5	2	4	1	3	4	5	3	4	4	4	2	5	3	3	2	4	2	3	3
Part58	39	1	16	3	1	5	5	5	5	5	5	1	1	1	4	5	5	5	1	5	5	1	5	5	5	5	1	5	1	1	3	3	1	5	5	5	5	5	4	5	1	5	5	4	3	1	1	5	1
Part59	41	2	23	2	4	3	3	4	1	5	4	5	4	5	5	5	2	3	4	3	3	3	4	3	2	2	4	4	2	3	2	4	2	4	1	4	4	2	4	3	3	5	5	3	3	4	2	3	4
Part60	40	2	20	1	1	5	5	4	5	5	4	1	1	3	5	5	5	5	1	5	4	1	4	4	4	5	1	1	5	5	4	3	1	4	1	5	5	5	4	3	4	5	5	5	3	5	3	5	2
Part61	31	2	21	1	3	5	3	4	5	4	3	4	1	3	1	5	2	3	1	5	4	3	4	5	1	5	1	4	4	4	5	1	3	4	3	5	5	4	4	3	4	5	3	4	1	1	2	4	3
Part62	44	1	18	4	2	5	4	3	4	4	2	3	3	3	1	5	2	2	3	3	4	2	3	5	1	4	1	3	2	3	4	2	2	2	2	4	4	2	4	1	4	4	4	4	4	3	2	3	2
Part63	25	1	19	4	4	3	4	4	4	5	4	4	2	2	2	4	2	2	3	4	2	4	4	4	3	4	1	2	2	3	4	2	4	3	2	4	4	4	4	2	4	4	4	2	2	4	2	4	4
Part64	42	2	15	3	1	5	5	3	5	5	5	4	4	1	5	5	3	5	1	5	4	1	5	3	1	5	2	1	2	1	4	3	2	4	1	4	4	5	4	5	1	4	3	5	2	3	4	5	4
Part65	43	1	16	3	4	5	1	3	4	4	4	3	4	2	2	4	2	5	1	3	4	1	4	4	3	5	2	4	3	3	1	3	4	3	1	1	4	4	4	4	2	2	3	4	3	3	2	3	4
Part66	43	2	16	5	1	5	5	5	5	5	5	5	5	5	5	5	5	5	1	5	5	5	5	5	4	5	1	5	5	5	5	5	5	5	5	5	1	5	4	1	1	5	5	5	5	5	5	5	1
Part67	37	2	16	4	2	3	4	4	5	4	5	5	4	2	3	5	2	3	3	3	4	3	4	5	3	5	1	1	3	2	5	3	3	3	4	5	5	5	4	3	4	5	4	4	3	4	4	5	3
Part68	50	2	13	2	2	2	4	3	4	5	4	2	2	3	4	5	4	4	1	4	5	2	4	3	2	4	1	4	3	2	4	4	2	2	2	4	4	3	4	2	3	4	4	4	4	4	4	4	2
Part69	27	2	17	2	1	3	4	2	4	4	3	2	3	4	4	4	4	4	2	5	3	2	5	4	2	3	1	4	5	4	4	3	2	4	4	5	4	3	4	2	3	5	4	4	2	4	3	4	2
Part70	39	1	16	2	2	5	3	4	5	5	4	2	3	4	4	5	3	4	1	3	4	1	5	4	4	5	1	1	3	3	5	4	1	3	2	3	4	4	4	3	2	4	4	3	4	4	3	5	2
Part72	38	1	12	3	2	5	3	3	5	4	5	1	4	3	2	4	4	5	2	5	4	1	3	3	3	4	2	1	4	3	4	1	1	1	1	4	5	3	4	4	5	5	3	3	1	1	2	4	2
Part73	33	1	24	4	3	4	3	5	4	5	3	2	3	2	2	3	4	2	2	3	4	1	5	4	3	4	1	4	4	4	4	4	2	2	1	2	3	4	4	5	2	4	2	4	2	4	3	4	2
Part74	65	2	19	3	2	2	2	5	4	5	5	3	4	2	3	4	2	5	4	4	4	1	5	3	2	5	1	4	3	3	4	3	1	3	3	4	5	4	4	2	1	3	4	5	2	1	4	5	3
Part75	31	1	21	3	2	5	4	3	5	3	4	4	2	2	4	3	3	3	2	4	4	1	4	4	3	4	1	3	3	2	3	2	2	2	5	5	5	5	4	4	4	3	2	5	1	1	3	3	3
Part76	33	1	23	5	3	2	4	4	5	4	4	4	3	2	3	3	1	1	1	3	3	2	4	4	3	5	3	5	3	3	2	3	3	3	2	3	5	4	4	3	2	4	3	3	2	1	3	4	5
Part77	51	1	16	4	3	2	3	3	2	4	5	5	5	2	5	5	1	3	4	3	3	2	5	5	3	5	2	4	4	5	4	4	5	5	5	5	5	4	4	1	1	5	5	4	4	5	5	5	5
Part78	28	2	18	2	3	2	3	1	4	4	5	4	3	4	1	4	2	4	2	3	5	1	5	2	3	3	1	2	4	3	4	1	3	4	3	2	5	5	4	4	4	5	4	5	1	1	3	3	3
Part79	28	1	19	4	4	4	5	4	5	4	4	4	3	2	4	4	3	2	1	5	5	3	4	2	3	4	1	4	3	3	4	3	4	4	1	4	5	5	4	5	2	5	3	4	1	3	4	4	4
Part80	24	2	17	3	2	4	4	4	4	5	4	4	2	4	4	4	2	5	3	4	3	2	4	4	4	4	1	4	4	3	3	2	4	4	2	4	4	4	4	4	4	5	2	4	2	5	4	4	3
Part81	63	1	14	4	3	2	4	3	2	4	4	3	4	2	5	5	3	3	4	3	3	4	4	3	3	3	2	3	3	2	4	3	3	4	2	4	2	4	4	5	3	3	4	4	3	3	2	3	4
Part82	62	1	12	3	3	4	4	3	4	4	3	3	3	3	4	3	2	4	2	3	2	2	5	3	2	3	1	2	3	2	4	3	1	4	2	3	4	3	4	4	4	4	4	4	2	3	3	3	4
Part83	37	2	16	4	3	3	3	2	5	5	4	5	3	3	4	4	3	2	4	4	4	3	4	3	3	3	4	3	4	3	5	3	4	4	4	4	3	4	4	3	3	4	4	4	3	3	4	4	4
Part84	31	2	18	4	3	4	4	4	4	4	4	3	2	3	4	4	2	2	4	2	4	4	4	2	4	4	1	3	3	3	4	3	5	3	3	2	3	4	4	4	2	5	1	4	2	5	4	3	3
Part85	34	1	18	5	2	3	4	5	5	5	4	3	4	2	3	3	2	2	3	5	4	2	4	4	4	5	1	3	2	3	4	1	3	1	2	3	4	5	4	4	2	3	2	2	1	2	3	4	3
Part86	34	1	18	5	2	4	4	4	4	4	3	1	3	2	1	5	4	2	1	5	5	1	3	5	2	4	2	3	2	3	4	1	1	4	1	3	5	3	4	3	1	4	3	4	1	1	3	4	2
Part87	19	1	12	4	2	3	5	3	3	4	2	2	3	2	3	5	2	1	2	5	5	3	3	5	4	4	4	3	1	4	4	5	4	4	1	5	4	4	4	3	3	4	4	3	3	4	3	4	2
Part88	19	2	12	2	5	5	5	3	3	4	4	4	3	2	3	5	2	3	3	3	4	3	4	4	2	5	1	3	4	5	3	2	4	3	3	5	4	4	4	1	4	5	5	4	2	5	4	5	5
Part89	24	2	16	4	1	4	3	4	2	3	4	1	5	1	1	5	4	5	4	4	3	1	4	5	4	2	2	4	1	3	3	3	1	2	3	5	4	3	4	4	4	5	2	4	3	5	5	4	1
Part90	26	2	14	2	5	3	3	3	4	5	4	3	4	2	4	3	3	4	2	3	2	3	5	4	4	5	1	4	2	3	4	3	3	4	2	3	5	2	4	3	3	2	4	3	2	5	4	3	4
Part91	64	2	12	3	4	4	4	4	3	5	5	3	4	4	3	5	2	2	2	4	5	1	4	4	3	3	1	1	5	5	5	1	3	4	4	5	5	3	4	2	5	5	4	4	1	4	1	4	5
Part92	28	1	16	4	1	4	4	4	1	5	3	2	4	2	3	3	2	3	1	3	5	1	4	5	5	4	1	3	2	3	4	5	2	3	4	1	4	4	4	4	2	4	3	4	3	4	4	5	3
Part93	52	2	12	1	5	5	5	5	5	5	3	5	3	5	1	5	3	3	1	2	1	1	5	5	3	5	1	5	1	4	5	3	1	3	2	4	3	4	4	2	3	5	2	4	1	5	4	4	5
Part94	64	1	6	4	3	3	4	2	4	4	5	5	3	2	4	3	2	4	4	2	3	3	4	1	4	3	4	3	3	2	3	5	4	5	2	3	3	4	4	5	1	2	4	3	2	4	4	4	2
Part95	63	2	16	5	2	3	3	3	5	5	5	4	4	3	3	4	2	4	1	3	5	1	4	3	3	5	1	4	5	5	5	4	1	1	1	2	2	5	4	4	2	2	5	1	1	4	3	5	4
Part97	46	2	16	4	4	2	2	2	2	4	2	5	4	3	4	4	4	4	4	2	2	4	4	2	2	3	3	4	4	3	2	2	4	5	4	4	2	3	4	2	5	4	4	3	4	4	3	2	4
Part98	61	2	9	4	3	1	4	3	2	4	5	4	4	2	5	3	1	4	4	1	2	5	5	2	5	2	4	4	2	3	3	4	2	4	1	4	3	5	4	2	2	2	4	5	4	4	3	4	5
Part99	53	2	10	4	2	3	4	3	4	4	4	4	4	2	4	5	2	2	2	3	3	3	5	3	4	3	3	4	3	2	3	3	3	4	3	5	2	4	4	3	3	4	4	4	3	4	4	4	4
Part100	26	2	16	4	2	4	4	4	4	5	4	4	3	4	4	5	3	5	2	4	4	2	4	3	3	4	2	2	4	4	4	3	3	3	2	3	4	4	4	3	4	4	4	4	3	4	4	4	3
Part101	26	1	17	3	2	4	4	4	4	4	4	3	4	3	3	4	3	5	2	4	4	2	4	3	4	4	3	3	4	4	4	5	3	4	2	2	4	3	4	3	4	2	4	4	3	5	4	4	2
Part102	47	2	12	4	2	3	4	4	5	4	4	3	3	3	2	3	4	3	2	4	4	1	4	4	3	5	2	3	2	3	4	4	2	3	3	4	4	3	4	3	2	4	4	4	1	3	4	5	3
Part103	40	2	14	4	3	2	4	4	3	4	5	3	2	2	1	4	5	5	1	2	5	2	5	3	4	3	1	2	3	1	4	1	1	4	2	2	3	4	4	5	5	3	4	4	2	4	4	5	2
Part104	28	2	18	3	3	4	4	4	3	5	4	4	4	3	4	4	3	4	3	3	3	3	4	4	2	4	2	2	4	4	3	3	4	3	3	3	3	3	4	2	4	3	4	4	3	3	3	3	4
Part105	36	2	20	4	2	3	4	3	2	3	2	2	4	2	3	3	4	2	4	4	4	2	2	4	3	2	2	4	2	2	3	2	2	2	2	4	4	4	4	3	4	4	2	4	2	2	4	2	2
Part106	26	2	19	4	2	4	4	4	5	5	4	2	3	3	4	4	4	4	1	5	4	1	5	3	3	5	2	3	4	3	5	3	1	2	4	5	5	5	4	3	2	5	5	4	3	4	3	5	2
Part107	26	2	17	4	1	5	4	4	5	5	5	4	4	2	3	5	3	2	2	4	3	4	5	5	4	5	1	1	4	3	4	3	2	1	1	4	5	4	4	4	1	3	4	4	1	1	3	2	2
Part108	30	1	19	2	2	3	2	1	2	3	1	4	2	4	4	5	1	2	3	3	4	5	3	4	1	2	1	4	4	3	3	1	5	2	1	2	2	3	4	2	4	3	2	2	4	1	2	4	5
Part109	26	2	17	3	2	3	4	4	2	3	2	5	5	3	5	3	4	5	5	2	1	5	5	4	1	2	5	4	4	3	5	4	5	5	1	5	5	3	4	1	2	5	4	2	1	2	4	2	5
Part110	47	1	16	1	3	3	2	2	5	2	4	3	2	3	2	4	3	4	2	4	4	2	3	5	3	5	1	2	3	4	4	4	2	3	2	3	4	4	4	3	3	4	2	3	2	3	1	4	3
Part111	39	2	16	2	2	3	5	5	5	5	5	2	2	5	2	5	3	3	2	3	4	3	4	3	5	5	1	5	3	5	4	3	3	3	3	4	5	5	4	4	2	5	4	4	1	3	1	4	3
Part112	47	2	14	3	2	3	4	4	5	4	4	4	2	4	3	5	2	3	2	3	4	2	4	3	3	2	2	3	3	5	5	1	3	3	5	4	3	3	4	2	3	5	5	3	3	3	2	3	3
Part113	47	2	16	4	3	4	4	4	5	4	4	4	3	3	3	5	3	3	2	4	4	3	4	3	2	4	1	3	2	3	4	3	2	3	2	4	4	4	4	3	3	4	4	4	3	3	3	4	3
Part114	26	2	16	4	3	4	4	2	4	4	3	4	3	4	4	4	4	5	2	3	4	1	4	4	3	4	1	3	5	3	4	4	1	4	3	4	3	4	4	3	4	4	2	4	1	4	4	3	4
Part115	33	1	12	4	2	4	4	3	5	4	5	1	2	2	1	3	5	3	1	5	5	1	4	3	3	5	3	1	2	2	4	1	1	3	3	3	5	4	4	5	3	3	2	3	1	1	3	4	1
Part116	25	2	17	4	2	3	4	3	5	4	3	3	3	3	3	5	3	3	3	4	4	3	4	4	3	4	2	3	3	3	3	4	2	3	3	2	4	4	4	4	3	4	4	3	4	3	4	4	3
Part117	26	2	17	2	3	3	4	3	5	4	4	2	4	2	1	4	2	4	1	4	1	1	5	4	3	4	1	4	3	4	4	4	1	4	3	4	2	4	4	4	3	5	4	4	1	1	3	4	3
Part118	25	2	16	2	3	5	5	5	5	5	5	2	3	2	3	4	4	5	1	5	5	1	4	5	4	5	1	3	4	2	5	3	1	1	3	4	5	5	4	4	2	5	4	4	1	3	2	5	3
Part119	40	2	12	4	4	3	4	4	2	4	4	4	4	3	4	3	3	4	2	3	4	2	4	2	4	4	2	4	3	4	3	3	2	4	4	3	4	3	4	4	2	4	4	4	4	4	4	3	4
Part120	26	1	12	4	3	2	3	4	5	5	4	4	2	1	1	3	2	1	1	3	1	1	4	2	5	3	3	1	1	2	2	1	1	2	2	2	5	4	4	3	2	5	2	4	1	3	4	4	4
Part122	30	1	12	4	3	3	4	4	5	4	3	2	4	3	3	4	2	2	2	4	5	3	4	3	2	4	1	4	4	4	3	1	2	3	2	3	4	3	4	2	2	4	3	4	3	3	4	4	3
Part123	44	1	14	5	3	3	4	3	4	4	4	2	2	1	1	2	4	4	1	2	4	1	4	3	3	4	1	1	4	3	4	2	2	2	4	3	3	4	4	4	5	5	5	3	1	3	3	4	3
Part124	26	2	19	2	3	3	4	3	5	4	4	1	2	2	4	5	4	5	1	5	5	1	5	4	3	4	1	4	3	4	4	4	1	4	3	4	4	4	4	4	3	5	4	4	1	1	3	4	3
Part125	26	2	15	2	3	4	4	3	3	4	3	3	3	3	4	5	2	3	2	3	4	2	4	5	2	4	1	2	2	2	3	3	2	4	2	3	3	3	4	3	4	4	4	4	2	3	4	3	3
Part126	28	1	12	3	2	3	5	4	5	5	5	3	3	3	2	5	4	2	1	5	3	3	5	4	4	5	1	3	2	2	2	2	2	3	3	3	4	4	4	4	2	4	4	3	2	2	2	4	3
Part127	25	1	15	4	3	4	5	4	4	4	4	2	3	3	3	5	4	5	2	5	5	1	5	4	4	5	1	2	4	4	3	3	1	2	2	3	5	5	4	3	2	5	4	3	3	4	3	5	2
Part128	27	1	19	3	2	2	5	4	3	5	3	4	2	2	3	3	1	4	3	3	4	5	5	5	3	4	1	5	4	2	5	5	5	3	1	3	3	4	4	4	2	5	3	3	1	1	2	3	5
Part129	19	1	12	3	3	4	4	4	2	5	4	3	5	3	3	5	3	4	2	3	4	2	5	3	3	3	2	4	4	4	3	4	4	5	3	2	1	4	4	4	1	2	4	3	2	4	3	4	3
Part130	19	1	12	4	2	3	4	4	4	4	4	5	4	3	3	5	2	4	3	2	3	3	5	2	3	3	1	4	3	3	4	2	2	4	1	2	4	5	4	4	2	4	5	4	3	3	5	5	4
Part131	24	2	12	2	3	4	3	2	4	4	4	4	4	3	4	5	3	2	2	4	4	2	4	4	3	4	2	3	3	3	3	3	3	3	4	3	4	3	4	3	3	3	3	3	3	3	3	4	3
Part132	42	1	9	2	2	4	3	4	3	4	4	2	4	2	2	2	2	2	4	4	4	2	4	4	4	4	3	4	2	2	3	2	2	3	3	2	2	4	4	4	2	4	3	4	4	3	3	4	2
Part133	39	2	17	4	2	4	3	5	5	5	5	2	2	3	2	4	3	4	2	4	4	2	4	3	4	5	2	5	3	3	4	3	2	4	2	5	5	4	4	3	3	4	4	5	3	2	1	4	2
Part134	19	1	12	5	2	5	5	4	2	5	5	4	3	2	3	5	4	5	2	3	4	2	5	5	4	3	1	3	2	2	3	4	4	4	4	4	2	5	4	5	2	2	4	5	3	4	5	5	4
Part135	23	1	15	5	2	2	5	4	2	5	5	5	5	2	4	5	1	5	2	1	2	5	5	5	4	3	2	5	2	1	2	4	5	5	1	5	2	5	4	5	1	2	5	5	5	5	4	5	5
Part136	40	1	9	2	2	5	2	4	4	3	5	3	2	3	2	2	3	2	2	5	4	1	2	1	5	5	1	4	2	1	3	2	1	1	4	2	5	5	4	5	2	4	2	3	2	2	3	5	2
Part137	26	2	12	5	1	3	4	4	5	5	5	3	2	2	4	4	4	4	1	4	4	1	5	3	4	5	5	2	3	1	5	2	1	1	2	4	5	5	4	5	4	5	4	5	3	4	2	5	1
Part138	39	2	16	2	3	3	4	4	5	4	4	4	4	3	3	2	2	2	2	2	4	1	4	4	4	4	1	4	4	4	3	2	2	4	3	3	5	4	4	3	2	3	3	4	1	2	2	3	4
Part139	50	2	27	3	2	1	2	2	2	5	4	2	2	4	5	4	4	5	2	4	3	4	4	2	3	2	2	4	5	4	4	4	4	4	2	3	2	3	4	2	2	4	3	4	2	4	3	2	3
Part140	39	2	16	2	3	1	4	3	4	5	4	4	2	2	4	4	3	4	1	2	3	4	4	2	4	4	1	3	2	2	3	2	4	4	2	4	4	4	4	4	3	5	4	4	1	4	4	4	4
Part141	43	2	17	2	2	4	4	2	2	5	5	2	2	4	4	5	2	2	2	4	4	1	5	4	4	4	2	2	4	4	2	1	1	3	4	4	4	4	4	2	4	4	4	5	1	4	2	4	4
Part142	50	2	14	4	4	5	5	4	5	5	4	5	4	2	2	5	2	2	1	2	4	1	4	4	3	5	1	4	4	4	4	2	2	4	1	4	5	4	4	2	2	5	4	4	1	4	2	4	5
Part143	33	2	16	3	2	4	2	3	5	4	3	2	5	1	1	5	5	5	2	4	5	1	3	4	3	4	3	5	2	2	4	1	1	4	4	3	5	3	4	3	5	5	4	5	5	5	5	4	3
Part144	42	2	17	4	3	2	4	2	4	3	3	2	1	2	2	4	4	3	2	3	3	3	3	3	3	4	4	3	2	4	4	3	2	3	2	4	3	3	4	3	3	4	4	3	3	3	4	2	4
Part145	21	1	14	2	3	4	5	3	2	2	4	2	3	2	2	2	1	3	3	2	3	4	4	4	3	5	3	2	1	4	3	4	2	4	3	4	2	2	4	2	2	4	4	1	5	1	3	2	4
Part146	25	1	19	5	2	5	5	5	5	4	4	1	4	2	1	2	5	5	1	1	5	1	3	3	3	4	4	4	2	2	4	1	1	1	2	2	5	4	4	5	2	2	1	4	2	2	4	4	1
Part147	29	1	22	4	1	5	5	5	1	5	4	2	2	2	4	5	3	2	1	5	4	2	4	3	4	4	2	2	3	2	4	1	1	2	4	5	4	5	4	5	1	5	4	4	3	3	2	5	4
Part148	46	2	16	4	2	4	5	3	5	5	5	4	5	2	5	5	5	5	1	5	5	1	4	1	1	5	1	3	1	5	5	4	1	3	4	5	5	5	4	2	3	5	5	4	1	5	5	5	1
Part149	27	2	16	3	3	3	5	2	3	3	2	5	3	3	2	4	2	5	3	2	2	2	3	5	1	2	1	4	2	3	4	2	2	2	3	3	3	3	4	2	5	5	2	3	1	3	3	2	4
Part150	48	2	9	4	3	4	3	3	5	5	5	3	1	3	1	5	5	4	1	5	5	1	3	4	3	5	2	2	3	2	4	1	2	2	2	2	4	5	4	5	3	4	2	4	1	1	4	3	2
Part152	30	2	16	5	5	4	5	4	4	4	4	4	3	2	5	3	4	4	2	4	4	2	4	3	3	5	1	5	4	2	5	4	2	4	2	5	4	5	4	2	2	3	5	4	1	5	4	2	4
Part153	31	2	21	3	2	4	4	4	5	5	5	1	1	4	1	5	5	1	1	3	5	1	5	5	5	5	1	1	4	5	4	1	1	4	2	4	5	4	4	3	4	5	5	5	1	4	2	5	5
Part154	46	1	15	3	2	2	5	3	2	4	4	4	3	3	2	4	2	4	4	3	2	2	4	4	3	4	1	4	3	4	4	3	3	4	3	2	4	4	4	3	3	4	4	4	3	4	2	3	4
Part156	18	2	12	4	4	1	4	4	4	3	3	5	4	3	1	5	2	3	4	3	5	2	5	3	2	4	4	4	3	2	5	1	5	5	1	2	4	3	4	1	4	4	3	5	2	1	4	4	5
Part157	26	2	17	4	2	4	4	5	5	5	4	2	1	2	4	5	2	2	1	4	4	2	3	4	4	5	1	4	4	2	5	3	2	2	4	2	5	5	4	4	2	4	5	4	2	4	2	5	4
Part158	37	2	22	3	3	5	4	4	5	4	4	1	1	3	2	5	3	4	1	5	4	1	4	5	4	5	1	2	3	3	4	2	1	4	3	4	5	4	4	4	2	5	4	3	1	3	3	4	2
Part159	27	2	20	4	3	3	4	4	4	4	4	2	3	2	2	5	3	5	1	2	3	4	3	5	3	4	3	3	3	2	2	1	3	3	1	1	4	5	4	3	1	4	2	4	1	4	3	5	4
Part160	24	2	16	4	1	4	4	4	5	5	4	5	3	3	5	5	2	5	3	3	4	1	5	5	3	5	1	2	5	5	3	3	2	4	5	4	4	5	4	5	2	5	5	5	3	4	4	4	4
Part161	25	2	17	4	1	2	4	5	3	4	3	4	3	2	3	3	3	5	2	1	3	1	3	3	4	5	3	4	2	3	1	1	3	3	2	3	4	4	4	3	2	1	3	3	1	4	5	5	4
Part163	52	1	9	1	3	4	3	4	4	2	2	3	4	2	3	1	3	3	4	3	1	3	4	5	3	3	3	4	2	1	5	2	3	3	3	2	2	1	4	2	3	4	2	1	2	2	3	2	3
Part164	32	1	14	4	3	4	3	3	4	5	3	2	3	2	2	5	4	2	1	4	4	2	5	3	3	4	1	5	2	3	4	2	2	3	2	4	4	4	4	3	4	5	2	5	4	3	2	3	1
Part165	22	2	16	3	3	4	5	4	5	5	4	4	3	3	4	5	4	4	1	4	3	2	4	5	3	4	1	4	4	4	4	1	3	4	4	3	5	5	4	4	3	5	3	4	1	3	3	4	2
Part166	33	1	10	3	2	2	4	4	4	5	5	2	2	3	4	3	4	4	2	2	3	2	4	3	4	3	2	4	3	3	4	4	2	4	2	4	4	4	4	3	2	5	3	3	3	4	3	4	3
Part167	44	1	19	4	1	5	5	5	5	5	4	2	3	2	5	5	3	5	1	3	5	1	4	5	5	5	1	5	3	2	5	4	2	4	1	5	5	5	4	3	2	5	5	5	1	4	3	5	1
Part168	54	2	14	4	2	4	4	3	5	5	5	2	4	2	4	2	2	2	2	4	4	2	4	4	4	5	3	3	3	4	3	3	2	3	2	4	4	3	4	3	2	4	5	4	2	3	3	4	4
Part169	64	1	8	3	2	2	4	3	5	3	3	4	4	2	3	4	1	2	4	2	2	5	3	2	5	5	1	4	3	3	2	4	5	3	1	5	5	4	4	3	3	3	4	3	1	2	4	3	3
Part170	31	1	22	2	2	4	2	3	4	4	2	4	4	2	3	5	3	5	3	4	4	2	4	4	2	5	2	5	2	3	3	3	2	3	2	4	4	4	4	4	4	4	3	4	3	3	4	3	4
Part171	37	2	24	3	3	4	4	5	2	5	3	4	3	2	4	5	4	2	2	4	4	3	5	3	1	5	1	3	3	4	4	4	4	4	3	5	4	4	4	2	3	4	5	4	2	4	4	5	3
Part172	31	2	19	4	4	3	2	3	3	4	1	4	2	1	4	5	3	2	3	4	2	4	3	3	2	2	1	4	4	2	2	3	4	3	1	4	3	4	4	1	4	5	3	3	2	4	3	2	4
Part173	23	2	16	3	4	4	4	4	4	4	3	2	2	2	2	5	4	2	1	4	4	2	4	3	2	4	1	3	4	4	4	2	4	2	4	4	4	4	4	3	4	4	4	4	4	4	2	4	2
Part175	24	2	16	4	4	4	4	3	1	4	2	2	4	1	2	5	3	2	4	3	5	3	3	5	4	3	1	3	1	3	3	3	4	3	1	3	5	1	4	3	2	5	3	4	1	1	5	4	1
Part176	33	2	24	2	2	4	3	3	4	5	4	3	4	4	4	5	3	3	2	4	3	4	5	5	3	3	1	3	4	4	4	4	4	3	3	3	4	3	4	4	3	5	4	4	2	5	4	4	3
Part177	26	2	19	3	4	3	3	2	2	3	2	4	3	3	4	4	2	2	4	2	3	4	3	2	2	3	2	2	4	4	2	3	4	3	2	3	4	3	4	3	4	3	3	3	3	3	4	2	4
Part178	41	1	22	5	1	5	5	4	5	5	5	3	4	3	4	5	4	4	1	5	5	1	4	5	3	4	1	4	5	3	5	1	3	1	5	5	3	4	4	1	3	5	3	3	3	3	3	5	2
Part179	29	1	16	2	3	4	4	3	4	4	4	2	2	3	2	5	3	3	2	4	3	2	3	3	2	4	2	3	4	3	4	2	2	2	3	4	4	4	4	4	2	5	3	4	1	2	2	4	4
Part180	25	2	17	3	2	3	4	4	4	4	4	4	2	3	4	5	2	3	3	4	2	3	3	4	3	5	1	4	2	3	4	3	3	3	2	5	4	4	4	3	3	4	5	5	3	3	2	4	4
Part181	43	1	33	4	5	3	3	3	2	2	2	4	2	2	3	5	4	5	4	1	4	1	3	5	3	3	1	4	3	2	4	4	2	1	5	5	5	4	4	3	4	5	2	5	3	3	2	3	1
Part182	44	2	20	2	3	3	1	3	5	4	3	4	3	2	4	5	2	4	1	4	4	1	5	3	1	3	1	4	3	4	4	3	1	3	2	5	3	4	4	3	3	5	4	3	3	3	1	3	3
Part183	32	1	16	4	3	5	2	5	5	4	2	3	2	2	3	3	4	3	1	5	3	3	4	2	3	5	1	5	3	2	3	3	2	1	1	2	5	5	4	5	2	4	2	3	3	3	4	5	2
Part184	42	1	17.5	5	1	5	5	5	5	4	5	1	1	1	1	5	5	3	5	5	5	1	5	5	4	5	1	5	1	5	5	5	3	5	5	5	5	5	4	1	1	5	2	1	1	1	1	5	1
Part185	31	2	16	1	4	3	4	2	3	4	3	4	4	2	3	3	2	3	3	3	4	2	5	2	3	4	1	4	3	2	3	2	3	5	2	2	4	4	4	3	3	5	2	3	3	4	4	5	4
Part186	32	1	23	5	4	4	4	5	4	5	3	1	2	1	4	5	3	5	3	4	4	2	4	5	3	5	3	4	3	5	2	2	4	5	4	3	4	5	4	4	5	5	3	4	2	1	1	5	4
Part187	31	2	14	4	3	4	3	3	4	5	4	2	3	3	3	5	4	4	2	4	4	2	5	5	4	4	2	4	4	3	4	2	3	4	3	5	5	4	4	3	2	5	4	4	1	4	3	4	3
Part188	29	1	14	4	1	4	5	4	5	5	4	1	4	4	4	4	5	3	1	4	5	1	5	4	4	5	3	4	2	3	5	3	1	5	3	5	5	4	4	4	2	5	4	5	1	5	3	4	2
Part190	32	2	19	2	5	2	4	2	3	5	4	5	4	3	3	5	4	5	3	4	5	1	5	3	2	2	2	3	4	3	4	2	1	5	3	4	2	3	4	2	4	4	4	4	3	3	5	3	3
Part191	27	1	10	5	3	1	5	2	1	5	5	5	5	1	5	4	4	5	3	2	2	4	5	3	5	5	4	3	1	2	1	3	1	1	1	3	1	5	4	5	5	3	3	2	3	4	2	5	4
Part193	62	2	16	1	2	5	4	4	5	4	5	3	4	3	4	5	2	3	1	5	4	1	5	1	5	5	1	4	2	4	3	3	1	3	2	4	5	5	4	4	2	2	4	4	2	2	2	5	3
Part194	31	2	5	1	5	5	3	3	4	5	4	4	3	5	2	5	5	4	1	3	5	1	4	2	3	3	1	3	3	4	5	2	1	1	5	4	5	3	4	3	4	5	3	3	1	1	3	4	2
Part195	61	2	10	3	2	2	4	3	5	5	5	5	5	1	5	5	3	2	1	4	2	1	5	2	5	5	1	3	2	2	3	4	3	4	1	4	5	4	4	4	1	4	4	3	1	3	4	4	4
Part196	31	2	16	2	4	2	3	3	2	5	4	3	2	4	2	5	3	4	2	3	4	2	4	4	3	4	1	4	3	4	2	3	3	3	2	3	4	3	4	2	4	5	5	4	3	4	3	4	3
Part197	60	2	13	4	3	5	5	3	5	4	5	4	5	1	4	5	2	3	1	4	4	2	5	5	2	5	1	4	2	4	5	3	4	3	5	4	5	4	4	1	2	5	4	4	1	2	4	4	4
Part198	22	2	16	3	3	3	4	4	5	5	5	4	4	2	5	5	4	3	3	2	3	5	5	2	3	4	1	4	2	1	3	4	4	5	1	4	5	5	4	3	2	5	3	5	2	5	4	3	4
Part199	24	2	16.5	1	2	5	4	3	5	5	4	4	4	1	2	5	3	5	1	5	5	1	4	5	4	4	1	1	3	3	3	1	1	1	1	3	5	4	4	3	3	5	3	4	1	1	4	4	3
Part200	21	2	15	3	2	2	4	3	4	5	3	3	4	4	5	5	4	3	5	2	3	2	5	3	3	4	1	4	4	4	3	3	4	4	2	4	5	4	4	3	2	1	4	5	3	4	5	4	4
Part201	21	2	15	4	2	3	2	4	3	5	4	2	3	3	1	5	4	3	2	3	5	2	4	4	2	5	1	3	3	2	4	1	2	1	3	5	5	4	4	3	3	4	3	3	1	2	5	4	3
Part202	32	1	3	1	2	5	4	3	5	5	5	4	4	1	2	5	3	5	1	5	5	1	4	5	4	5	1	1	3	3	3	1	1	1	1	5	5	4	4	3	3	5	3	4	1	1	4	4	3
Part203	36	2	12	3	2	2	3	5	5	5	5	2	4	1	5	5	3	5	1	2	4	1	5	5	4	5	4	3	1	3	3	2	1	5	1	2	2	4	4	4	4	3	2	4	4	4	4	4	2
Part204	32	1	18	2	3	3	4	2	5	4	5	1	2	4	1	5	4	5	1	5	5	1	5	4	3	4	2	2	4	3	5	1	1	3	3	4	5	4	4	4	5	5	4	5	1	4	2	4	1
Part205	29	2	16	2	4	4	4	3	5	3	4	4	3	3	2	5	4	4	2	4	4	3	3	4	2	5	2	2	3	3	4	2	3	3	1	4	5	5	4	3	4	4	4	4	1	2	2	4	3
Part206	25	1	14	3	1	2	2	3	5	4	1	2	3	3	2	4	2	2	1	2	4	1	4	2	3	5	1	4	2	4	4	3	2	3	4	3	3	3	4	1	2	5	3	3	3	4	4	3	3
Part207	36	2	12	3	2	4	3	3	2	4	5	4	2	4	4	5	1	1	2	3	4	2	4	4	4	5	1	3	4	3	3	2	2	3	2	1	4	4	4	4	3	4	4	4	2	4	3	5	3
Part208	54	1	11	3	2	4	3	2	5	4	3	4	5	2	3	3	1	5	4	2	3	2	4	4	3	3	1	3	4	3	3	2	1	3	2	3	3	2	4	4	5	3	3	2	3	3	1	3	4
Part209	25	2	12	1	3	4	4	3	5	4	4	2	4	3	2	5	2	4	3	4	4	2	4	4	3	4	2	4	4	3	4	3	2	4	5	4	2	3	4	2	5	5	5	4	3	4	2	4	3
Part210	24	2	17	4	3	3	3	4	5	5	3	3	3	1	3	2	2	3	3	4	5	1	4	3	3	4	2	4	5	1	4	5	3	4	2	3	3	5	4	5	3	4	1	1	3	1	3	4	3
Part211	32	2	16	1	4	3	4	2	3	2	4	3	4	4	3	5	2	1	3	2	3	5	3	3	1	4	1	1	4	5	4	1	5	4	4	4	5	1	4	3	5	5	2	3	1	1	1	2	4
Part212	34	1	17	1	3	5	5	4	5	5	5	2	4	2	4	5	3	4	2	5	2	1	5	4	3	4	2	2	5	2	4	4	2	2	4	3	5	5	4	4	1	5	4	4	1	3	1	5	4
Part213	29	2	16	3	5	5	4	1	5	4	5	3	3	2	4	3	5	5	1	3	3	1	5	2	3	4	1	1	3	3	5	1	1	3	4	5	5	4	4	1	3	4	2	3	1	4	3	3	3
Part214	28	1	12	2	2	3	4	4	5	4	3	3	2	3	4	5	2	4	2	4	4	2	4	4	2	3	1	4	3	3	3	5	3	4	2	5	4	4	4	3	2	5	4	4	1	2	4	4	3
Part215	29	2	18	4	1	4	5	4	4	4	4	5	3	3	3	5	2	2	2	5	5	1	5	5	2	4	1	3	4	4	3	2	2	3	3	5	4	4	4	4	2	5	5	4	1	4	2	4	1
Part216	31	1	9	5	2	5	5	5	5	5	5	2	3	3	5	5	5	5	1	1	3	5	5	5	4	5	2	5	5	3	3	5	1	4	5	5	5	5	4	3	1	5	3	5	4	5	4	4	1
Part217	46	1	12	1	2	3	2	3	2	3	3	4	5	1	1	2	3	1	2	3	3	2	3	2	4	3	3	3	1	2	2	1	2	2	3	2	3	2	4	4	2	1	1	2	1	1	3	3	3
Part219	31	2	15	1	4	2	2	1	2	5	4	4	2	4	5	5	1	2	4	2	3	5	5	3	2	2	1	4	4	4	5	4	4	4	5	5	5	3	4	1	5	5	5	4	3	4	4	1	4
Part220	36	1	20	2	3	3	4	2	4	3	3	3	2	2	4	5	3	2	1	3	3	2	3	3	3	4	1	4	2	3	4	3	2	3	3	3	3	4	4	3	3	5	4	4	1	3	3	3	4
Part221	25	1	12	4	2	2	5	5	5	5	4	3	2	5	1	5	2	5	1	5	5	1	5	5	5	5	1	1	5	4	1	3	2	5	5	2	5	4	4	4	1	5	2	4	3	2	1	4	5
Part222	26	1	16	5	3	4	3	2	3	5	3	4	4	4	3	5	3	3	3	3	3	4	2	2	2	4	1	1	2	4	3	2	4	3	3	4	5	4	4	2	4	5	1	5	1	4	2	2	3
Part224	31	1	16	4	2	5	4	3	5	4	3	4	2	2	4	4	3	2	2	4	3	3	4	3	3	4	1	2	3	2	2	4	4	4	3	3	4	5	4	5	2	3	4	3	3	4	2	4	4
Part225	22	1	16	4	3	4	4	3	2	5	2	3	3	3	2	4	3	2	1	4	4	2	4	3	4	4	2	4	3	2	4	3	2	2	1	4	4	4	4	4	3	5	4	4	1	4	4	4	3
part226	22	1	16	4	3	4	5	4	3	5	2	2	3	2	3	5	4	1	1	3	3	4	5	3	3	4	1	4	3	3	4	3	3	3	4	3	3	4	4	2	3	5	3	3	2	4	2	4	4
Part227	34	2	20	4	3	4	4	4	4	5	3	2	2	2	4	5	2	4	1	2	4	1	4	5	3	5	1	4	4	2	4	4	2	4	4	5	5	4	4	4	2	4	4	4	1	2	3	4	2
Part228	26	2	14	3	3	3	4	3	2	4	5	4	2	4	5	5	1	2	1	2	3	3	5	3	5	4	1	4	5	2	5	3	4	4	2	5	4	4	4	4	2	1	5	4	3	4	4	4	4
Part229	26	2	16	2	3	3	4	3	4	4	4	5	4	3	3	4	3	2	2	3	4	4	4	3	4	4	1	4	3	3	4	3	4	4	2	3	4	4	4	3	4	3	4	4	2	3	4	4	3
Part230	34	1	12	5	1	3	5	4	3	5	5	3	5	3	4	1	2	5	1	4	5	1	5	5	4	5	4	4	2	2	4	2	1	4	1	3	3	5	4	5	2	5	4	5	3	5	5	4	4
Part231	33	2	16	3	2	3	3	4	4	4	4	2	2	3	2	5	4	1	2	4	4	2	4	5	3	5	1	1	4	4	4	4	2	2	3	4	5	3	4	3	3	4	2	4	1	3	3	3	2
Part232	51	2	12	2	2	3	4	4	3	4	3	3	3	2	3	4	2	3	3	3	3	4	4	3	3	4	2	4	4	3	3	4	4	4	3	3	5	3	4	3	3	4	4	4	1	4	3	3	3
Part233	60	2	16	1	4	2	1	3	1	5	4	4	4	5	5	5	1	1	3	3	4	2	5	5	3	5	1	5	5	5	5	1	3	3	2	5	3	4	4	3	5	5	2	4	1	3	3	4	5
Part234	33	2	17	2	2	3	3	4	4	4	2	2	2	3	2	5	5	4	3	4	4	2	4	4	3	4	1	4	3	2	2	4	3	3	3	2	4	4	4	4	2	2	2	4	3	2	2	2	3
Part235	34	2	16	4	3	3	4	2	5	5	3	5	4	4	5	5	1	2	2	3	4	2	5	3	2	3	1	4	5	3	4	4	3	5	4	4	5	5	4	3	1	5	5	4	3	5	1	5	5
Part236	21	2	16	3	3	2	3	3	3	3	3	3	3	3	2	4	3	3	3	4	4	3	3	3	3	3	3	3	3	3	4	3	3	3	3	4	3	3	4	3	3	4	3	3	3	3	3	3	4
Part237	36	2	16	3	3	4	4	3	2	4	3	4	4	3	4	4	2	2	3	2	3	4	4	3	1	3	1	4	3	3	2	2	4	3	3	3	3	3	4	3	4	4	3	3	2	4	3	4	3
Part238	51	2	12	5	4	3	4	3	2	3	4	5	5	3	5	5	2	4	5	2	3	3	5	3	3	3	4	5	5	5	1	3	2	3	1	5	4	3	4	2	4	5	4	4	3	4	5	3	5
Part239	65	1	12	5	1	5	5	5	5	5	5	1	3	1	3	5	3	1	1	5	5	1	3	1	2	5	1	5	5	2	5	1	1	4	5	1	5	5	4	5	1	5	4	5	1	1	1	5	1
Part240	51	2	12	4	2	4	3	4	5	3	3	2	3	3	3	4	2	4	2	3	3	1	4	3	3	2	1	3	3	3	3	3	1	3	3	3	3	3	4	2	2	4	3	3	3	5	2	3	3
Part241	32	2	15	3	2	3	4	4	3	4	4	4	4	2	3	5	3	3	3	3	3	1	5	5	5	5	1	1	3	3	5	1	1	3	5	5	5	3	4	3	3	3	4	3	1	3	2	4	3
Part242	38	2	12	3	4	1	3	2	3	4	3	3	5	4	3	5	2	2	3	2	3	4	5	3	3	3	1	4	4	4	3	2	4	5	3	4	4	2	4	2	3	4	5	4	2	5	5	4	3
part243	34	1	17	1	4	4	3	2	4	4	2	4	4	3	1	5	2	2	4	5	5	2	2	5	5	5	1	1	2	2	2	4	4	4	1	4	5	4	4	2	2	5	3	4	1	1	3	3	4
Part245	26	2	17	3	4	4	4	5	5	5	4	4	2	3	1	5	3	5	3	4	4	1	4	4	3	5	1	4	5	4	5	2	1	3	1	4	5	5	4	4	4	5	4	4	1	4	3	4	4
Part246	23	2	16	4	3	3	4	3	5	5	3	2	5	2	3	5	2	4	2	4	4	1	5	4	3	3	2	3	4	3	4	2	2	2	3	4	4	3	4	2	3	4	4	4	2	3	4	3	3
Part247	31	2	12	4	2	3	4	4	4	4	4	5	4	2	4	5	3	4	3	3	3	3	5	3	4	5	1	2	2	1	1	5	4	4	1	4	3	4	4	5	1	2	4	4	2	2	3	4	4
Part248	46	2	12	3	2	5	4	4	4	4	4	4	4	3	4	4	2	4	4	2	2	2	4	2	2	3	2	4	3	2	4	3	4	4	2	4	4	3	4	2	3	4	3	4	3	4	4	4	4
Part249	25	1	17	3	2	5	5	3	4	4	4	3	5	1	4	4	2	2	2	3	5	2	5	3	4	4	1	3	2	2	1	4	3	2	3	4	4	4	4	4	3	4	3	4	2	1	5	4	2
Part251	27	1	14	3	2	5	3	3	5	3	2	2	3	2	3	5	3	4	1	2	3	2	3	3	3	4	1	4	3	1	2	3	2	2	3	2	2	4	4	3	3	4	2	3	1	5	4	4	2
Part252	31	2	16	5	3	4	5	2	3	5	3	4	4	4	3	5	3	3	3	3	2	4	4	2	2	4	1	1	2	4	3	2	4	3	3	4	5	4	4	2	4	5	1	5	1	4	2	2	3
Part253	46	2	19	2	3	4	4	2	5	5	5	3	2	2	2	5	3	4	1	5	4	4	5	3	2	3	2	2	4	3	2	4	4	4	4	5	5	2	4	3	4	5	5	2	2	4	2	2	2
Part254	25	2	16	4	2	5	4	3	5	4	3	4	2	2	4	4	3	2	2	4	3	3	4	3	3	4	1	2	3	2	2	4	4	4	3	3	4	5	4	3	2	5	4	3	3	4	2	4	4
Part255	32	2	12	3	2	4	4	4	4	3	4	2	2	3	1	2	3	2	1	4	2	3	3	5	4	5	4	1	3	2	3	3	1	2	3	3	4	4	4	3	2	3	1	4	1	1	2	4	4
Part256	38	2	12	4	2	3	5	4	3	5	5	3	5	4	2	5	5	5	1	5	3	1	5	5	4	5	1	1	5	5	5	4	1	3	1	1	5	5	4	2	3	5	5	5	1	1	3	5	1
Part257	46	2	16	3	3	5	4	4	3	5	4	3	3	3	3	5	2	5	2	4	4	2	4	5	3	4	1	3	3	4	4	2	4	3	3	5	5	3	4	2	4	5	4	4	2	3	3	3	4
Part258	41	2	12	2	3	3	2	3	4	3	3	4	2	3	1	5	3	3	2	3	4	3	3	4	3	4	1	2	4	3	5	1	3	3	3	4	4	3	4	2	3	3	3	4	2	3	3	4	2
Part259	39	1	5	4	2	1	5	4	1	5	4	4	2	4	3	2	2	5	3	3	2	4	5	2	3	3	5	3	2	2	2	4	5	5	1	2	4	3	4	4	2	4	4	5	4	4	2	4	5
Part260	27	1	16	5	2	3	4	4	3	4	4	2	4	3	2	4	3	3	1	5	5	2	4	3	3	3	1	3	2	3	3	4	3	3	4	4	4	4	4	4	2	5	4	3	2	4	2	4	3
Part261	24	1	14	3	1	3	5	4	2	5	4	5	3	2	3	4	2	4	3	4	4	1	4	2	3	3	1	4	2	2	2	3	4	3	3	5	3	5	4	5	3	5	5	4	4	5	5	4	4
Part262	44	2	12	3	3	4	4	2	2	5	2	4	3	4	5	4	2	2	3	2	3	4	4	4	2	4	1	3	4	4	4	3	4	4	2	5	4	3	4	2	4	4	5	3	2	4	4	3	4
Part263	28	1	15	5	2	4	4	4	4	5	5	4	4	2	4	5	3	4	1	4	4	3	4	3	4	4	1	3	4	3	2	3	3	3	3	4	4	5	4	5	2	5	5	4	4	5	2	5	4
Part264	34	1	6	3	2	3	5	4	4	5	4	2	2	2	3	5	3	5	3	3	4	2	5	3	3	4	2	4	3	4	3	4	3	3	3	3	5	4	4	3	2	5	4	4	1	3	3	3	3
Part265	40	2	16	4	3	3	5	3	3	4	4	4	4	3	4	5	4	2	3	2	4	2	5	4	2	3	2	5	3	3	3	5	2	2	4	4	4	2	4	3	4	4	4	4	2	4	4	4	3
Part266	49	1	21	4	1	3	5	5	5	5	5	4	4	3	3	3	3	5	1	4	4	1	5	2	5	5	1	1	5	2	5	5	1	4	2	4	5	5	4	4	2	5	4	4	2	3	3	4	4
Part267	36	2	12	3	3	3	4	3	4	5	4	2	1	3	3	5	3	4	4	3	2	1	5	3	3	4	1	4	4	2	2	3	2	4	2	4	4	4	4	3	3	5	4	4	2	4	4	3	4
Part268	22	2	16	4	4	4	4	3	3	3	3	4	3	3	4	5	4	3	3	4	3	4	5	5	2	3	2	3	4	2	4	4	4	3	3	4	5	4	4	3	4	5	3	3	1	1	3	2	4
Part269	42	1	12	3	3	4	4	3	5	5	4	4	4	2	4	4	4	4	1	4	3	2	4	3	3	5	1	3	3	3	4	4	2	3	2	4	5	4	4	4	2	5	5	4	1	3	4	5	1
Part270	55	1	16	5	1	1	5	5	4	5	5	4	4	2	3	3	3	4	1	3	4	1	4	3	3	4	2	4	2	4	2	4	1	4	4	3	5	3	4	3	2	4	4	2	3	4	3	4	3
Part271	20	2	13	3	2	5	3	4	4	5	4	4	5	3	3	4	4	4	2	4	3	2	4	3	3	4	1	4	2	2	2	4	2	4	3	4	4	4	4	4	2	4	4	4	3	4	4	3	3
Part272	29	2	16	1	3	5	5	2	5	4	3	4	2	3	4	5	4	3	4	3	5	3	4	4	1	4	1	3	5	5	5	1	2	1	5	5	5	4	4	4	4	5	4	4	2	3	3	5	4
Part273	45	2	16	4	3	3	4	4	3	4	5	4	5	3	3	5	3	5	1	3	3	1	5	3	4	5	4	4	3	3	3	1	4	4	3	1	5	4	4	3	2	5	4	4	1	5	5	5	2
Part274	42	2	16	2	2	4	4	2	4	5	3	2	4	2	3	2	4	4	2	3	3	2	5	4	3	4	1	2	1	2	2	3	1	4	2	3	4	3	4	4	4	5	5	4	2	2	4	3	2
Part275	39	2	17	1	5	1	3	3	2	4	4	5	2	3	3	5	2	3	4	2	3	3	5	5	3	5	1	1	3	4	2	2	3	2	5	3	4	3	4	4	3	5	3	3	2	4	2	3	5
Part276	28	2	13	4	3	4	4	3	5	5	4	5	3	3	5	5	4	5	1	4	5	2	5	5	2	3	3	3	4	3	3	4	4	3	3	4	5	4	4	3	3	5	4	4	1	2	2	3	5
Part277	41	2	22	4	3	4	4	4	5	4	4	4	3	3	3	5	2	3	4	3	4	1	3	5	2	5	1	4	2	2	3	3	2	4	3	1	5	5	4	1	4	5	3	4	1	4	2	5	2
Part278	42	1	16	5	3	2	3	1	5	2	2	1	4	2	1	2	4	3	1	5	3	1	2	4	2	1	5	1	2	1	2	1	2	2	3	3	3	3	4	2	3	3	3	3	3	2	2	2	1
Part279	28	2	16	3	2	4	4	3	4	4	4	3	2	1	4	5	3	5	3	4	4	1	4	5	4	5	1	4	3	3	4	5	2	3	2	3	4	4	4	3	2	4	3	4	3	4	4	4	1
Part281	20	2	14	2	2	3	5	5	4	5	4	1	3	3	4	3	4	4	1	3	5	2	5	4	4	5	1	4	4	3	4	3	2	4	5	4	3	5	4	5	2	4	4	5	2	5	2	4	2
Part283	55	1	6	1	2	2	5	5	5	4	5	2	1	4	4	5	2	3	2	5	2	5	5	4	5	5	2	4	1	1	4	5	1	5	1	5	4	5	4	1	2	5	5	4	4	5	5	4	4
Part284	58	1	17	4	3	4	5	1	5	5	4	2	2	3	4	4	3	4	2	4	5	5	5	3	1	3	1	4	3	3	4	5	1	3	5	4	3	4	4	3	3	5	5	3	4	2	3	4	4
Part285	59	2	17	5	3	3	5	4	2	4	4	4	3	3	2	5	4	5	1	4	2	1	5	3	3	3	1	3	4	5	2	3	2	3	4	5	5	3	4	3	5	2	5	5	1	4	2	4	3
Part287	45	2	12	5	2	2	5	5	2	4	4	3	3	2	3	5	1	2	3	4	3	4	4	4	4	5	2	3	2	2	4	5	5	4	1	5	4	5	4	1	2	3	5	4	4	5	5	5	3
Part288	24	2	16	3	5	4	4	2	4	5	5	5	1	3	4	5	4	4	1	3	5	1	5	5	2	4	5	5	5	4	4	2	1	5	5	5	4	3	4	3	4	4	5	4	4	5	2	2	4
Part289	21	2	9	4	3	2	3	3	4	5	5	4	2	4	4	4	4	3	2	2	4	2	5	4	3	4	1	4	4	4	4	2	1	4	2	2	4	3	4	2	3	4	4	4	1	2	4	4	4
Part290	47	2	16	4	3	4	4	4	5	4	5	4	2	2	4	4	2	2	2	2	5	2	4	4	3	4	2	4	2	2	4	2	1	4	2	2	4	4	4	3	3	3	4	4	1	2	2	3	4
Part291	38	2	17	3	4	4	5	3	4	3	2	1	2	2	3	5	5	5	2	3	4	1	4	5	3	5	2	2	4	2	5	3	1	3	2	5	3	4	4	3	1	3	5	4	4	4	5	3	2
Part292	49	2	12	3	1	2	4	2	5	3	4	2	4	2	1	5	3	4	2	1	4	1	3	4	3	5	3	4	4	2	4	3	3	2	5	2	2	5	4	3	2	2	5	4	3	4	2	3	2
Part293	45	2	16	5	2	5	5	3	1	5	5	5	5	4	3	5	5	5	5	5	5	1	5	5	4	5	1	1	5	5	5	3	1	1	3	5	1	5	4	3	3	5	5	5	1	3	1	5	1
Part294	22	2	12	3	3	4	2	4	4	3	4	3	2	3	1	5	4	3	2	4	4	3	3	3	3	3	1	4	3	4	4	2	3	3	3	3	5	4	4	4	4	5	3	4	1	2	3	4	2
Part295	41	2	22	5	1	3	5	3	5	4	4	1	5	1	2	5	5	5	2	5	3	1	4	5	5	5	1	4	1	2	3	1	1	2	3	2	2	4	4	3	3	2	4	1	1	4	1	4	2
Part296	28	2	16	4	1	5	5	4	5	5	4	1	5	2	3	3	5	4	5	3	4	1	4	5	3	5	2	2	1	1	4	3	1	5	4	3	3	5	4	5	3	5	2	4	3	4	4	5	2
Part297	60	1	6	2	2	2	4	4	4	4	5	1	2	3	4	4	2	5	2	4	3	2	5	4	5	5	1	2	2	2	4	4	2	4	2	4	4	4	4	2	2	4	4	3	2	2	4	4	2
Part298	48	2	16	1	4	4	5	3	2	5	3	4	3	4	4	3	4	3	1	2	4	3	5	4	3	3	1	4	5	3	3	4	3	5	4	4	5	4	4	4	3	4	4	4	1	3	2	2	3
Part299	19	2	14	2	3	3	5	5	3	2	4	4	2	2	2	5	5	3	2	4	4	4	4	3	4	4	2	4	2	1	3	3	5	3	1	3	3	4	4	3	4	4	4	3	2	2	2	5	3
Part300	35	1	14	2	2	3	4	4	2	4	4	4	4	4	4	5	3	4	2	2	4	4	4	3	2	4	2	4	4	4	4	4	4	3	4	5	4	4	4	2	2	4	4	4	2	4	3	2	3
Part301	51	2	12	2	4	4	2	1	2	3	2	4	4	2	3	5	4	5	4	2	3	4	3	3	1	2	4	4	3	3	3	5	4	3	5	4	5	2	4	1	4	4	4	2	3	3	4	1	2
Part302	59	2	12	1	2	2	2	2	4	2	4	4	4	2	4	5	4	4	5	2	2	4	4	4	1	5	4	2	2	2	2	4	4	4	3	4	3	3	4	2	5	5	5	4	3	4	2	2	2
Part303	54	2	12	1	3	4	5	5	4	4	2	4	4	3	2	5	4	5	2	1	5	2	5	4	4	4	2	4	4	4	5	3	2	4	3	3	5	4	4	2	4	5	3	4	1	5	2	5	4
Part304	39	1	12	1	5	2	4	3	3	5	4	1	3	3	4	5	2	2	2	4	2	4	4	4	2	5	1	2	3	4	3	2	3	3	3	3	4	5	4	3	3	5	3	3	2	4	4	2	5
Part305	39	2	17	5	1	5	5	5	4	5	5	4	3	2	5	3	1	2	1	3	5	1	4	5	5	5	1	4	2	2	3	5	2	3	1	5	4	5	4	4	1	5	5	5	5	4	3	4	2
Part306	49	2	12	1	2	2	2	1	2	3	3	4	5	2	3	5	3	5	5	4	3	4	3	4	1	2	4	4	2	3	2	4	4	3	5	2	3	3	4	3	4	4	4	2	3	3	3	2	3
Part308	30	1	16	2	2	3	3	4	3	4	4	2	4	3	2	4	5	2	2	3	3	2	4	3	4	4	1	3	2	3	3	2	4	4	2	2	3	2	4	4	3	3	3	3	3	3	4	5	3
Part309	22	1	16	2	2	3	2	4	3	4	4	5	5	3	4	1	2	1	1	4	3	2	4	5	4	2	3	4	4	2	4	2	2	4	2	2	5	4	4	4	5	2	5	4	1	4	5	4	2
Part310	33	2	18	3	2	4	5	4	2	4	4	1	3	2	4	3	4	5	1	5	5	1	4	3	4	5	2	4	4	2	4	5	1	3	2	3	3	4	4	4	2	5	4	5	5	4	3	4	1
Part311	30	1	17	4	3	4	3	4	3	3	3	3	4	1	2	4	2	2	2	4	3	3	2	4	2	5	1	4	2	2	3	4	4	3	2	5	5	4	4	3	3	3	4	3	3	3	5	3	3
Part313	45	1	12	3	2	2	3	5	5	5	5	4	3	2	4	5	4	5	2	3	2	1	5	3	5	4	1	2	3	3	2	3	1	3	3	4	2	4	4	4	2	4	5	3	3	4	2	4	3
Part314	45	2	12	3	2	4	3	4	5	4	4	3	4	2	4	5	2	3	2	3	2	3	4	3	3	5	1	3	5	2	3	4	2	4	5	4	2	5	4	3	2	3	1	3	3	4	2	5	4
Part315	37	2	20	3	2	4	3	4	5	5	4	1	1	3	3	5	3	2	1	5	5	1	3	5	4	5	1	3	4	4	4	3	1	4	2	3	5	3	4	3	3	5	4	5	3	3	3	4	1
Part316	20	1	14	4	1	3	4	4	4	5	5	1	5	3	5	3	4	2	4	4	4	4	4	3	4	5	1	4	1	1	3	2	4	5	1	4	3	5	4	4	1	2	5	5	4	4	5	5	4
Part317	25	1	18	4	2	5	5	5	5	4	3	1	2	2	3	5	3	5	2	5	4	1	4	4	4	4	1	2	2	2	4	4	1	1	4	4	4	5	4	4	1	5	4	2	3	1	4	5	1
Part318	64	2	12	3	2	2	5	3	5	1	1	3	4	3	5	2	2	5	3	1	5	1	5	2	4	2	1	4	1	2	5	4	1	4	1	5	5	4	4	4	3	5	2	5	3	4	4	4	5
Part320	37	2	9	3	2	4	4	3	5	4	3	3	3	3	4	4	3	4	3	3	4	2	4	3	3	3	2	3	3	3	2	3	3	3	3	2	2	4	4	3	4	3	4	4	3	5	4	4	3
Part321	20	1	14	5	3	2	4	5	2	4	4	4	4	2	2	5	5	2	3	5	4	1	3	4	2	5	1	4	2	1	3	5	1	4	1	1	4	5	4	1	2	4	5	4	5	5	4	5	3
Part322	59	1	16	2	2	5	3	3	4	3	4	1	4	3	1	5	3	3	3	5	4	1	4	5	3	4	1	3	4	3	3	3	1	3	3	3	4	4	4	2	2	4	3	4	3	5	2	4	2
Part323	36	1	20	3	2	4	4	3	1	3	3	4	2	3	3	5	2	4	4	3	3	4	4	4	2	5	1	4	4	3	4	1	3	3	4	4	4	4	4	2	4	5	4	4	2	3	4	4	2
Part324	22	1	14	3	2	4	3	2	2	4	2	4	2	2	3	4	2	4	4	5	3	4	4	2	2	3	1	4	4	2	2	4	4	4	3	4	4	2	4	4	3	3	3	2	4	4	4	2	4
Part325	30	2	12	4	2	2	4	4	5	4	4	2	2	4	3	5	4	4	2	4	4	2	4	4	3	4	2	3	2	3	3	3	2	5	1	5	3	4	4	4	3	4	4	5	3	4	3	4	4
Part327	30	2	12	4	2	4	4	3	5	4	4	3	4	4	4	5	3	3	2	3	3	2	4	4	4	4	2	4	4	3	3	3	3	5	1	5	3	4	4	3	2	2	5	5	3	3	3	5	4
Part329	49	1	16	4	2	4	4	4	2	2	4	4	3	3	3	3	3	2	2	3	4	2	3	4	4	4	2	2	2	2	3	2	3	3	2	4	4	4	4	3	2	4	4	4	3	4	4	4	4
Part330	44	2	22	3	2	4	4	4	4	4	4	3	3	3	2	4	4	4	2	4	4	2	4	3	3	4	2	4	3	3	4	2	2	2	2	4	4	4	4	4	2	4	3	4	2	3	4	4	2
Part331	20	1	14	3	3	5	4	4	4	4	3	4	1	3	2	5	2	3	2	5	5	1	3	5	3	5	1	4	1	4	5	3	1	3	3	4	5	5	4	2	2	5	4	4	3	3	3	5	2
Part334	20	2	14	3	4	2	4	3	2	5	2	5	2	4	5	5	1	3	4	2	4	3	4	3	3	3	1	4	4	4	4	3	4	4	1	3	5	3	4	4	2	5	2	4	1	3	4	3	4
Part335	42	2	16	2	2	3	4	5	4	5	4	1	2	3	3	5	4	2	1	4	4	1	5	3	4	5	2	3	2	5	5	4	1	4	2	5	4	4	4	5	1	5	5	5	3	4	3	5	2
Part336	19	1	14	5	2	5	5	5	5	5	4	5	3	2	4	5	1	4	1	3	5	3	5	5	4	5	1	5	3	3	4	3	4	4	3	4	4	5	4	4	1	5	4	4	2	3	3	5	4
Part337	43	2	18	1	5	3	3	2	4	3	3	4	4	3	3	4	3	5	3	2	4	3	3	3	3	3	1	3	3	3	2	2	3	3	2	3	3	3	4	3	3	5	4	3	1	2	2	3	4
Part338	20	2	15	1	5	3	2	1	2	2	2	5	2	1	5	5	1	1	3	4	2	5	4	2	2	1	1	5	5	3	3	2	5	5	5	4	4	4	4	3	5	5	5	4	1	3	2	4	5
Part339	48	2	14	4	1	2	5	3	2	5	4	5	3	3	5	3	1	4	5	1	1	4	5	2	2	2	4	5	3	2	2	4	4	5	5	4	4	4	4	2	5	5	5	4	2	4	2	4	5
Part340	39	2	14	1	4	5	3	3	5	5	4	4	4	3	3	3	2	1	3	4	4	5	5	5	4	5	2	1	4	4	2	4	3	4	2	2	5	2	4	2	2	5	2	3	1	1	4	4	4
Part341	42	2	13	2	3	1	5	3	3	5	4	5	5	3	3	2	1	2	3	2	3	3	4	2	4	3	2	3	4	3	3	4	4	4	3	3	3	3	4	2	2	4	4	2	2	1	4	4	4
Part342	62	1	8	4	3	2	2	4	4	4	5	4	3	3	4	5	2	3	3	2	2	2	5	4	4	4	2	5	3	2	3	5	3	3	3	4	4	2	4	4	1	5	4	3	2	4	1	4	4
Part343	28	1	23	4	2	4	4	3	5	5	5	1	3	2	4	5	4	5	1	5	5	1	5	4	5	4	1	3	3	3	4	5	3	3	1	5	5	4	4	3	2	5	4	4	3	3	3	4	4
Part344	24	2	19	3	4	5	4	3	4	5	5	4	3	4	2	5	3	3	2	4	4	4	4	4	2	4	1	3	3	4	3	3	4	3	3	5	4	4	4	2	4	4	3	5	1	3	3	3	3
Part345	34	1	12	3	2	2	4	4	5	4	4	1	2	2	3	3	4	4	1	3	3	1	4	5	3	3	2	3	3	2	4	1	1	1	2	4	3	5	4	3	3	4	3	3	1	3	3	5	1
Part346	25	2	16	4	1	3	5	4	5	4	5	3	3	3	4	4	4	3	2	4	4	1	4	5	2	4	3	4	4	3	4	3	2	5	3	5	3	4	4	4	2	5	4	3	3	5	3	4	4
Part349	46	2	16	4	3	4	4	2	3	5	2	3	4	4	2	5	2	5	3	3	4	3	3	4	3	3	3	4	4	5	4	3	3	4	4	4	4	2	4	2	3	5	4	4	4	3	2	1	3
Part350	19	2	13	4	3	2	4	3	3	5	4	5	3	3	3	3	2	3	2	3	2	2	5	2	3	5	1	3	3	3	2	3	3	4	3	3	2	3	4	4	4	4	4	4	3	5	5	4	4
Part351	45	2	12	2	2	2	4	4	4	4	4	4	3	3	3	4	3	2	2	3	4	2	4	4	4	4	2	2	2	2	5	3	2	3	2	4	4	4	4	3	2	4	4	4	3	4	4	4	4
Part352	43	1	22	4	2	2	4	4	5	4	4	4	4	4	3	4	2	3	2	4	3	4	4	4	5	5	2	3	1	2	5	4	4	4	1	4	5	5	4	4	2	4	4	4	3	4	4	4	4
Part353	32	2	16	5	1	3	4	5	5	4	4	3	4	4	2	4	3	4	2	4	2	2	4	3	4	4	2	3	2	2	4	3	2	4	2	4	4	4	4	2	2	2	4	3	3	3	3	5	4
Part357	29	2	16	3	2	2	4	3	2	4	3	3	4	2	3	3	2	3	3	2	2	3	4	3	4	3	3	3	3	2	3	3	4	4	3	3	3	4	4	3	4	3	4	4	3	3	3	4	4
Part358	24	2	16	3	2	3	4	5	5	4	4	3	4	3	3	5	2	5	2	2	4	2	5	5	3	5	1	2	4	4	4	3	2	4	1	5	4	4	4	4	2	5	5	5	4	5	4	5	4
Part363	35	2	16	2	2	3	4	3	3	5	3	3	4	4	2	2	2	5	2	2	4	1	5	4	3	3	1	4	3	4	3	1	1	2	3	3	2	4	4	3	4	5	2	4	1	2	3	4	4
Part367	32	1	6	1	4	2	4	1	3	4	4	4	1	5	1	5	1	2	3	2	3	4	5	3	2	2	3	2	5	5	5	1	5	5	4	4	1	4	4	3	5	4	4	4	1	5	2	4	5
Part368	50	2	16	4	1	5	1	5	5	5	5	1	4	2	1	1	5	5	1	1	4	1	3	2	4	5	5	1	2	1	2	1	1	2	1	1	5	5	4	5	1	1	1	4	1	1	5	5	1
Part369	43	1	24	3	2	3	4	3	5	5	4	3	2	3	2	5	4	3	3	2	4	2	4	4	3	4	1	4	4	3	5	4	2	4	2	5	3	4	4	3	2	5	2	4	3	4	4	4	3
Part370	38	2	16	3	3	5	4	5	1	5	4	3	5	2	4	5	4	4	1	5	3	1	5	5	4	5	2	4	2	4	5	5	1	4	4	5	3	4	4	3	3	5	5	5	3	5	4	3	2
Part371	32	1	16	4	2	4	3	4	4	3	3	4	3	2	5	4	2	2	1	3	4	2	4	4	4	2	2	4	3	3	3	2	4	3	1	3	5	3	4	4	3	2	2	4	4	3	3	4	3
Part372	43	1	12	3	2	5	4	3	5	4	5	2	2	2	3	4	4	4	1	5	4	1	3	3	3	5	2	1	2	2	3	1	1	3	3	3	5	5	4	4	3	4	3	4	1	3	4	4	2
Part373	26	1	15	2	1	2	2	1	3	2	3	1	4	1	1	5	2	5	2	4	4	1	2	5	3	5	2	3	1	3	1	3	4	1	5	3	5	3	4	2	2	5	3	3	2	3	1	3	1
Part374	30	2	22	3	4	2	3	3	3	5	3	4	4	3	2	4	4	4	2	3	3	4	4	3	4	4	1	3	5	4	2	4	4	4	3	4	3	4	4	4	4	4	4	3	2	3	4	3	5
Part375	22	1	6	2	2	2	5	4	4	4	4	3	4	2	4	4	2	2	2	4	4	2	5	4	4	5	2	4	2	2	5	4	1	3	2	4	3	4	4	1	2	4	2	4	4	4	4	4	4
Part376	34	1	17	4	1	4	4	4	5	4	3	2	2	2	4	5	4	3	2	5	4	2	4	4	4	4	4	4	2	4	2	4	2	4	2	4	4	4	4	4	2	3	3	4	3	4	5	4	2
Part377	29	1	20	4	2	3	4	4	4	5	4	1	3	2	3	5	3	3	2	4	3	1	4	3	3	4	1	3	2	3	5	3	2	3	5	4	4	5	4	5	2	4	4	3	3	4	4	4	2
Part378	25	2	16	3	1	5	5	5	5	4	5	2	5	3	2	5	5	3	1	5	4	1	5	3	3	5	1	4	5	4	2	3	2	2	4	5	5	5	4	4	1	5	5	4	4	4	1	5	3
Part379	27	1	19	4	2	3	4	5	4	4	4	2	3	4	3	4	2	1	2	2	3	3	3	3	4	5	1	4	4	2	2	3	3	3	1	4	5	4	4	4	2	4	2	2	1	1	3	5	4
Part380	29	1	12	1	4	2	5	1	1	5	3	4	3	3	2	1	3	4	4	3	3	2	5	1	5	1	1	5	3	4	2	1	2	5	1	4	5	3	4	3	4	4	4	4	1	1	4	3	5
Part382	27	1	6	1	1	1	5	4	2	4	5	4	5	1	5	5	1	5	5	2	4	4	4	4	5	5	3	4	1	1	4	5	1	5	1	4	4	5	4	1	1	3	5	4	5	5	5	5	4
Part383	61	1	12	5	1	3	5	3	2	5	3	5	4	1	2	5	1	4	1	4	1	3	5	5	4	5	1	1	3	3	5	3	2	5	5	5	5	5	4	5	2	1	5	5	3	3	4	5	5
Part384	51	1	12	5	1	1	5	5	1	5	5	5	5	1	4	5	1	5	1	2	1	4	5	5	3	4	5	5	1	3	5	5	5	5	2	4	3	5	4	5	1	5	5	5	5	5	5	5	5
Part386	25	2	6	4	2	2	4	4	5	5	5	2	4	4	4	5	2	4	2	4	3	5	5	2	5	5	2	4	1	2	5	5	2	5	1	5	4	4	4	1	2	4	5	4	4	5	3	4	3
Part387	20	2	14	4	2	2	3	4	3	5	2	5	4	4	5	4	3	3	1	4	5	3	4	4	3	2	1	4	5	3	4	5	1	5	3	2	5	4	4	5	3	5	4	5	1	4	2	5	4
Part388	32	2	18	1	3	2	5	4	2	4	4	5	5	2	4	5	3	4	3	3	4	2	5	3	2	5	2	3	4	3	3	3	1	4	4	3	3	4	4	3	3	3	4	3	3	3	3	4	4
Part389	23	1	17	5	4	3	3	2	5	4	3	4	3	2	4	4	3	2	3	2	3	3	4	5	2	4	3	3	4	3	3	4	4	3	5	4	3	4	4	4	4	5	4	5	1	3	1	4	4
Part390	60	2	12	3	4	3	4	3	2	5	4	4	4	3	4	2	2	4	3	2	3	3	5	2	2	4	2	4	3	3	3	5	2	3	2	4	4	4	4	1	3	4	5	3	2	4	4	3	4
Part391	33	2	22	4	3	4	5	4	4	5	2	4	3	4	2	5	5	5	3	4	4	1	5	3	4	4	1	3	5	5	4	3	2	3	4	2	5	3	4	3	3	4	2	4	1	3	2	4	1
Part392	36	2	21	4	2	4	4	4	3	4	4	2	3	4	4	5	2	3	2	3	4	5	5	2	4	4	2	5	2	3	3	3	5	5	3	3	4	4	4	3	3	4	4	2	4	5	5	4	2
Part393	36	1	22	4	2	2	4	3	3	4	3	4	3	2	3	4	3	4	3	3	4	3	4	2	3	2	3	3	4	2	3	2	2	3	3	4	5	4	4	4	2	5	2	3	1	1	4	4	5
Part394	34	2	22	1	1	5	5	4	3	4	3	3	4	3	2	5	3	4	3	4	4	2	5	3	2	5	1	3	3	3	3	2	3	3	3	5	5	3	4	3	3	5	5	4	2	3	3	3	3
Part395	39	2	16	4	4	5	5	4	4	5	3	1	3	4	2	5	4	4	1	4	5	2	4	5	3	5	1	4	4	5	5	5	2	3	2	5	5	3	4	1	2	5	4	5	3	5	3	4	3
Part396	38	1	24	4	3	3	4	4	5	4	3	3	2	2	2	4	2	1	2	4	3	3	4	4	2	5	1	4	3	4	4	1	4	3	2	4	5	3	4	4	2	4	4	4	1	4	2	2	4
Part397	40	2	16	3	4	4	3	2	3	2	3	4	4	3	4	5	2	2	4	3	4	4	4	3	2	3	1	4	4	4	3	2	4	4	2	3	4	3	4	2	3	4	2	3	2	4	4	2	3
Part398	31	2	23	3	2	4	3	3	4	4	4	2	2	2	5	5	4	5	3	4	4	2	4	4	2	5	1	3	3	2	3	3	2	2	1	4	4	4	4	2	3	5	4	4	2	2	3	4	2
Part399	33	1	21	4	2	4	4	5	5	4	2	2	4	2	2	2	1	3	2	5	4	3	1	4	4	5	1	5	2	2	2	2	2	1	2	4	5	4	4	4	2	4	2	4	2	1	4	4	4
Part400	27	1	20	1	1	5	3	5	3	5	4	3	1	1	4	4	1	2	3	4	2	1	2	5	4	5	3	4	1	3	2	5	3	1	1	4	4	5	4	4	1	3	2	3	1	4	4	5	5
Part405	42	1	16	4	4	2	4	3	5	5	3	5	4	3	4	4	3	4	3	3	4	3	4	3	3	3	2	4	3	3	3	2	3	3	1	4	3	3	4	2	3	5	5	3	3	3	1	3	4
Part406	20	2	12	4	2	3	5	4	1	5	4	3	3	4	3	5	1	2	1	3	3	3	4	2	2	3	1	4	5	3	3	4	4	5	2	3	3	4	4	5	5	2	4	3	3	4	4	4	3
Part407	22	1	14	4	3	5	5	2	3	5	4	5	4	2	3	3	2	2	3	3	3	4	5	2	3	4	1	1	4	4	3	1	4	4	3	4	5	4	4	4	4	5	4	4	1	4	4	4	4
Part409	20	2	14	3	2	4	2	3	3	5	3	5	2	5	2	3	3	3	2	4	2	4	5	3	4	2	2	3	2	3	1	2	4	4	2	2	4	3	4	4	5	4	5	3	2	3	2	4	5
Part410	23	1	14	5	3	5	5	5	5	5	3	2	1	3	2	2	1	5	1	3	5	1	5	5	4	4	1	5	1	3	4	5	1	5	1	4	5	5	4	4	1	5	4	5	5	2	4	3	4
Part416	29	2	14	3	3	1	4	4	1	5	4	4	4	2	3	5	3	5	2	5	5	2	5	5	3	5	2	2	4	3	4	4	3	5	3	3	3	4	4	3	3	5	3	3	2	2	2	3	4
Part417	24	1	14	5	2	5	4	5	4	4	5	4	3	4	2	4	2	3	3	4	3	3	3	4	4	4	2	4	3	3	3	2	4	5	1	2	3	5	4	3	1	4	3	5	2	3	4	4	4
Part418	21	2	14	5	2	4	5	4	5	5	5	3	4	3	4	5	4	4	1	4	5	1	5	3	4	4	1	3	3	2	4	2	1	3	3	5	3	4	4	5	3	4	3	5	5	5	4	4	2
Part419	19	2	14	4	2	4	4	4	5	5	4	2	4	4	3	5	3	4	2	4	4	2	5	5	2	5	1	3	4	5	5	3	1	3	2	3	4	4	4	4	2	2	4	3	2	2	4	4	2
Part424	19	2	14	2	2	2	5	1	1	5	5	4	3	4	4	5	4	4	3	4	2	3	5	3	2	4	3	3	4	4	3	3	3	3	2	3	3	4	4	4	5	5	5	4	3	5	3	4	3
Part427	36	1	16	2	2	4	4	3	4	5	3	4	3	2	1	5	3	2	1	4	3	2	4	3	4	4	1	2	4	4	4	3	3	3	4	4	4	4	4	3	2	4	4	4	3	4	2	5	2
Part430	19	2	14	3	4	1	5	4	3	4	3	5	4	3	2	4	3	3	4	2	2	5	5	3	2	4	1	3	4	2	3	1	5	5	2	2	4	3	4	5	3	4	3	3	4	4	4	2	3
Part431	19	2	14	4	1	4	4	4	3	4	4	4	3	3	4	5	2	2	4	2	4	4	5	3	2	3	2	3	3	2	3	3	4	4	2	3	2	4	4	4	2	4	4	3	2	4	3	5	3
Part432	46	2	24	2	3	2	3	4	5	5	4	4	3	4	4	5	3	5	2	3	4	2	4	5	1	5	1	2	5	3	4	4	2	5	5	5	5	5	4	4	2	4	5	4	3	3	2	3	4
Part433	23	2	16	2	5	3	3	3	2	5	1	5	5	2	3	5	2	3	5	2	4	1	4	5	2	5	1	4	2	2	4	5	1	5	1	5	2	2	4	2	5	5	5	5	5	5	5	3	5
Part439	34	1	18	3	4	3	2	4	4	5	4	2	3	4	3	2	2	3	2	1	3	1	5	3	2	3	2	4	4	4	2	1	1	4	3	3	4	3	4	4	3	5	2	3	2	4	2	4	4
Part445	20	2	14	3	1	3	5	4	3	5	5	2	4	3	4	5	3	4	1	2	4	2	4	5	4	5	1	4	2	4	5	4	2	2	5	4	5	4	4	4	2	5	2	3	1	5	2	3	4
Part448	22	2	14	5	3	2	5	4	1	5	3	3	4	3	1	3	2	4	1	3	2	3	5	2	4	3	2	3	4	3	3	4	3	4	1	3	1	5	4	5	5	5	1	3	3	4	4	5	3
Part449	27	2	16	5	3	4	5	5	3	3	3	4	5	2	5	5	3	3	2	2	1	3	3	5	3	5	2	3	2	3	5	5	4	4	3	5	3	5	4	3	4	5	3	4	3	5	3	5	1
Part450	53	1	22	5	1	3	4	5	2	5	5	3	4	2	2	5	3	3	1	2	3	1	5	1	2	3	1	4	3	1	4	4	1	3	4	5	5	5	4	5	2	5	4	5	5	5	3	5	4
Part451	31	2	16	2	2	5	3	4	3	4	4	3	3	3	4	4	4	4	1	4	4	2	4	3	4	4	2	4	4	3	4	2	1	4	4	5	4	3	4	1	3	4	4	4	2	2	1	4	2
Part457	30	2	18	2	2	4	4	2	2	4	3	2	3	2	2	5	3	3	2	4	4	1	2	2	3	4	1	2	2	2	4	4	3	2	1	4	2	4	4	3	2	5	2	4	1	3	4	2	2
Part458	29	2	17	4	4	4	4	2	5	4	3	2	2	4	2	4	3	2	1	4	4	2	4	4	3	4	1	2	3	2	4	2	2	3	2	4	4	4	4	3	5	4	2	4	1	2	1	4	3
Part462	29	2	20	2	3	4	4	3	5	5	4	3	4	2	4	4	2	4	2	5	2	1	4	1	3	4	2	4	5	3	4	1	2	2	5	5	5	3	4	3	5	5	2	4	1	1	1	3	3
Part463	29	1	24	3	2	4	4	3	3	4	3	3	2	4	4	5	3	4	3	4	4	2	4	3	3	4	1	3	3	4	4	4	3	3	3	4	4	3	4	3	3	4	3	4	2	3	2	4	2
Part464	30	2	18	4	2	2	4	3	2	5	4	2	5	4	4	5	5	5	3	2	4	2	4	3	4	4	4	2	4	4	2	4	2	2	2	4	3	3	4	2	2	5	4	4	2	2	5	1	2
Part465	29	2	16	3	3	3	4	3	5	3	4	3	3	3	3	5	4	4	3	3	4	2	4	4	3	2	2	3	4	2	3	4	1	3	3	4	3	4	4	3	3	1	3	3	3	2	3	2	1
Part466	32	2	18	4	2	2	4	4	1	5	3	2	4	3	3	5	2	3	4	2	2	2	5	1	2	3	3	3	4	4	5	4	3	4	2	4	2	3	4	2	4	5	4	4	2	3	4	2	4
Part467	40	2	16	5	2	3	4	5	1	2	2	4	4	1	2	4	3	4	1	3	4	2	4	3	3	4	4	2	1	2	4	3	3	4	4	4	5	3	4	1	3	4	2	3	1	2	3	5	5
Part469	25	1	18	4	3	1	4	4	4	4	2	5	3	2	4	2	1	2	5	1	3	4	5	1	2	2	1	5	4	2	3	3	5	5	1	3	2	3	4	5	2	4	4	2	5	5	5	4	4
Part470	37	2	14	4	2	4	5	5	4	5	2	1	4	2	2	5	5	5	1	4	5	1	5	5	4	5	1	4	4	2	2	4	1	3	1	4	5	4	4	3	2	5	5	5	3	5	5	3	1
Part472	37	2	22	3	2	4	5	4	4	5	1	4	2	3	1	5	3	4	5	4	5	2	4	5	4	5	1	3	4	2	3	2	4	2	1	3	5	4	4	3	2	4	4	5	3	3	3	3	3
Part473	36	2	16	4	1	4	5	4	5	4	4	2	3	2	2	5	5	2	2	4	4	2	4	4	3	4	1	3	1	4	3	1	2	3	1	2	5	5	4	4	2	5	3	4	2	2	3	4	2
Part474	29	1	17	4	2	3	4	2	4	4	3	3	4	2	3	5	2	5	3	4	5	1	5	4	1	4	1	4	3	2	3	3	2	4	2	3	4	4	4	5	3	1	3	4	3	4	3	3	3
Part475	24	2	16	1	3	5	3	1	5	3	3	3	3	3	3	3	4	4	2	5	5	1	4	4	1	5	2	1	5	5	5	1	1	3	3	4	5	2	4	3	5	5	3	4	1	1	3	3	3
Part476	24	2	16	2	2	4	4	3	4	4	3	2	2	4	2	5	4	4	3	2	4	2	4	3	2	4	1	3	4	2	4	3	1	4	1	4	4	4	4	4	3	4	3	4	1	3	3	4	3
Part477	33	1	15	5	3	3	4	2	3	4	2	3	4	3	2	4	4	4	4	4	4	1	4	5	1	4	2	4	3	3	4	1	3	3	3	3	4	3	4	3	3	4	2	3	1	3	2	4	3
Part478	24	2	16	4	3	5	4	3	4	4	3	4	3	3	4	5	4	4	2	5	4	4	5	5	3	4	1	2	4	5	5	2	4	3	3	4	5	5	4	4	3	5	3	4	1	4	3	3	2
Part479	33	2	16	2	3	2	3	4	4	5	3	5	5	3	4	5	2	3	3	2	3	5	4	2	3	2	4	4	5	4	5	2	5	3	2	2	3	3	4	3	4	3	4	4	1	4	2	4	4
Part480	44	2	12	3	2	4	4	4	2	4	4	3	4	4	4	4	2	2	4	4	4	4	4	2	4	4	1	4	3	3	4	2	2	3	2	2	2	4	4	4	2	4	2	3	2	4	2	4	4
Part481	26	2	16	2	3	2	4	3	3	5	4	3	2	3	3	4	4	4	2	3	5	2	4	3	3	4	1	5	3	3	4	4	2	4	3	2	4	5	4	3	2	4	3	4	2	3	2	4	3
Part482	38	2	14	4	2	3	3	3	3	4	4	5	4	3	3	5	3	4	3	5	3	1	4	5	3	5	1	3	3	5	5	3	1	3	3	5	5	3	4	3	2	5	4	3	1	1	3	4	3
Part483	32	1	16	5	2	3	4	3	3	4	3	2	3	2	5	5	4	2	3	4	4	2	5	3	3	4	2	3	2	2	2	5	3	4	1	4	4	3	4	3	3	5	3	3	4	4	5	3	2
Part484	32	1	23	5	1	1	5	4	4	5	4	2	5	4	3	5	4	5	1	5	5	1	5	5	4	5	1	2	2	5	5	2	1	3	4	5	5	4	4	3	2	5	4	5	1	3	3	4	2
Part485	36	2	9	3	3	3	3	3	2	5	3	5	5	3	5	3	3	4	3	3	3	5	5	3	3	3	1	3	3	2	3	2	3	3	4	3	3	2	4	3	3	4	5	3	2	4	3	3	5
Part486	21	2	12	5	1	1	4	5	3	5	4	5	4	2	4	4	4	4	3	5	2	3	5	2	4	2	4	4	2	2	2	2	2	4	2	3	3	4	4	4	1	5	4	4	3	5	5	5	3
Part487	24	2	17	4	3	3	4	4	3	4	4	2	4	3	3	5	4	5	1	4	4	2	4	4	3	3	2	3	4	3	3	4	2	4	3	5	4	4	4	2	3	4	4	4	3	3	3	2	2
Part488	34	2	20	2	4	4	4	4	4	5	2	3	2	4	2	5	4	4	2	4	4	2	5	5	3	3	1	1	4	3	4	4	2	3	4	4	3	4	4	3	5	5	1	4	2	3	2	3	2
Part489	24	2	14	2	4	5	4	3	2	5	3	2	3	4	1	5	5	5	3	3	4	1	5	1	2	3	3	4	3	3	3	4	1	2	5	5	5	3	4	2	4	5	4	4	1	4	3	2	1
Part491	41	2	16	3	1	4	1	3	5	5	4	2	5	3	5	3	3	3	2	3	3	3	4	4	3	4	3	4	2	3	4	5	3	4	3	5	4	3	4	3	2	4	4	3	3	2	3	3	2
Part492	25	2	12	1	3	5	5	1	2	5	5	3	5	2	2	5	2	1	2	5	5	1	5	5	5	3	1	5	4	5	5	1	1	1	3	5	5	5	4	5	5	5	5	3	1	1	1	5	5
Part494	45	2	12	2	3	3	4	3	3	4	4	3	3	2	4	5	3	4	3	3	4	3	4	2	2	3	1	3	2	3	4	2	3	3	4	2	5	2	4	2	3	5	4	4	2	3	3	4	3
Part495	23	1	15	4	2	4	4	4	5	5	4	4	3	2	3	4	2	3	2	4	5	1	5	4	3	4	1	4	2	2	4	3	2	2	4	3	5	4	4	4	2	5	4	4	1	3	3	4	2
Part497	31	1	14	3	1	4	5	5	5	4	4	2	2	2	3	5	3	5	3	4	3	4	5	4	3	4	1	3	4	4	3	2	3	4	4	4	3	5	4	4	1	5	2	4	3	4	4	5	4
Part499	32	2	14	1	5	2	3	1	3	5	4	2	4	5	2	3	1	4	1	5	5	1	5	5	3	3	3	3	2	3	2	1	4	5	1	1	1	3	4	3	2	3	1	3	1	1	5	3	3
Part500	31	2	19	5	2	5	4	4	5	4	5	1	2	3	1	3	4	4	1	5	5	1	4	1	4	5	2	2	3	2	4	3	1	1	1	4	4	5	4	5	3	4	3	3	1	1	3	4	2
Part501	30	2	16	3	4	3	3	3	3	4	2	3	3	3	3	4	3	2	3	2	3	2	3	3	3	3	2	4	4	4	3	3	3	4	2	2	4	2	4	3	4	5	5	3	3	4	3	2	4
Part502	37	1	14	3	3	4	4	5	4	5	4	4	3	2	4	5	3	4	3	3	4	2	4	3	3	4	1	3	4	3	3	3	2	3	4	3	5	4	4	4	3	4	4	3	1	3	2	4	4
Part503	47	2	27	3	2	4	4	3	4	3	3	2	2	4	3	4	4	4	2	3	4	2	4	3	4	4	2	3	4	4	4	3	2	2	3	3	4	4	4	3	2	4	2	4	3	3	2	3	2
Part509	39	1	15	1	3	5	4	4	5	5	5	2	4	2	3	5	2	4	1	4	5	1	5	5	5	5	1	2	4	4	4	2	1	4	5	2	4	2	4	4	2	5	1	4	1	4	4	5	3
Part510	20	2	14	4	1	4	5	3	5	4	3	3	4	2	3	5	2	3	3	3	4	2	4	5	3	3	2	2	1	2	3	3	2	4	5	2	3	3	4	5	3	5	3	3	3	4	3	3	3
Part512	37	2	16	4	3	3	4	4	4	4	4	4	4	4	4	5	4	5	3	3	3	2	5	3	2	4	1	4	4	5	4	3	2	4	5	4	4	3	4	2	2	5	4	4	1	4	3	3	2
Part514	60	2	18	3	3	3	4	3	3	4	4	4	4	3	4	3	3	4	3	3	3	2	5	3	2	4	2	4	3	3	4	4	3	3	2	4	3	3	4	3	3	5	2	3	1	4	3	4	3
Part516	37	1	19	2	2	4	5	4	4	5	3	3	2	2	3	4	2	2	2	3	3	2	4	3	3	4	1	3	4	3	3	3	2	3	3	4	4	4	4	4	3	4	3	3	1	3	2	4	4
Part517	33	2	20	3	4	3	3	4	2	5	3	5	4	4	2	5	4	5	3	2	2	1	5	5	2	4	1	4	5	4	4	3	2	4	2	5	5	4	4	3	5	5	5	2	2	3	4	2	4
Part518	34	1	12	4	3	1	3	5	3	5	5	5	5	1	5	5	3	5	3	5	4	1	5	2	5	5	1	5	3	2	4	5	2	5	5	5	5	5	4	3	3	5	5	4	3	5	3	3	4
Part521	25	2	16	3	1	5	5	5	5	5	5	1	1	3	1	5	5	4	1	5	5	1	5	5	4	5	1	3	4	4	5	2	1	1	2	5	5	5	4	3	4	5	5	5	1	1	1	5	1
Part524	35	2	16	4	2	5	4	3	4	4	4	3	4	3	2	5	5	5	3	5	4	2	4	4	3	4	1	1	4	3	3	2	2	3	3	5	5	4	4	3	3	2	4	5	1	3	2	3	2
Part525	31	1	14	4	3	4	4	2	3	3	2	3	4	3	2	5	4	4	4	4	4	2	4	4	2	3	2	3	2	4	5	3	2	2	2	2	4	2	4	3	3	3	2	3	1	3	2	2	2
Part526	25	1	12	1	2	3	5	4	5	3	5	4	4	4	3	5	3	5	1	5	4	1	5	5	4	5	2	3	3	2	2	1	2	4	3	4	5	3	4	4	2	4	2	5	3	3	4	4	4
Part527	27	2	22	4	2	4	4	5	5	5	5	1	2	2	3	5	2	1	1	3	4	1	4	4	4	5	1	4	3	2	5	5	1	3	3	5	4	5	4	3	1	5	5	5	5	5	3	5	1
Part528	31	2	16	3	4	2	2	3	1	5	4	5	4	3	5	5	2	4	4	4	3	4	5	2	3	4	1	4	4	2	3	3	4	5	4	3	4	4	4	2	4	5	2	4	2	4	5	5	5
Part532	43	2	20	4	2	4	4	4	5	4	3	2	2	2	4	2	3	2	4	5	5	2	4	2	4	4	2	4	4	2	5	4	3	3	2	4	5	4	4	3	2	5	4	1	1	3	4	4	2
Part536	36	2	12	4	5	2	5	4	3	5	3	5	5	2	5	4	1	1	4	2	1	5	4	2	2	2	1	5	2	1	3	2	5	5	3	1	2	3	4	3	5	5	3	4	3	2	4	1	5
Part541	26	2	12	5	3	3	1	2	4	4	4	3	4	2	3	5	3	4	2	4	3	2	4	2	4	4	1	4	5	4	2	4	2	4	5	5	4	4	4	4	2	5	4	4	3	4	3	4	5
Part542	53	1	26	3	2	4	4	4	5	5	3	2	1	2	3	1	4	3	1	4	5	1	4	3	3	4	1	3	3	2	2	2	2	4	2	4	5	4	4	3	3	4	3	4	1	2	2	3	2
Part543	51	2	16	1	2	5	1	4	5	5	5	5	3	5	3	2	4	4	1	4	4	4	5	5	4	4	1	4	2	2	2	3	1	3	1	3	5	4	4	4	4	5	4	5	3	1	5	4	2
Part545	27	2	19	1	3	3	4	3	4	3	3	3	4	4	2	5	4	4	2	3	4	2	4	4	3	3	1	1	3	3	3	1	2	4	2	3	5	4	4	4	5	4	3	4	1	3	2	3	4
Part547	50	2	20	3	3	5	4	4	5	4	4	2	4	3	2	5	5	4	2	3	4	1	3	5	2	4	1	5	2	3	2	2	2	3	1	5	5	3	4	2	3	5	4	3	1	3	4	3	3
Part549	31	1	17	3	2	3	4	2	2	4	4	4	2	3	3	5	3	3	3	3	3	4	4	1	3	5	1	4	3	3	4	2	4	4	5	2	3	5	4	3	5	3	4	3	3	2	2	4	3
Part550	26	2	17	5	4	5	5	5	4	4	3	3	3	2	2	5	3	4	1	5	3	1	3	4	2	4	2	2	3	1	2	1	1	1	1	4	3	4	4	3	2	5	5	4	1	2	5	3	2
Part556	33	1	11	3	1	5	5	4	4	5	5	1	3	3	3	5	3	4	1	5	5	1	4	5	4	5	1	1	3	3	5	3	1	3	3	4	5	4	4	4	2	5	3	5	1	4	3	4	2
Part557	37	1	22	4	3	4	4	3	4	4	5	2	3	4	2	5	3	3	3	4	4	2	4	5	4	5	1	2	4	4	3	1	2	2	1	4	5	4	4	4	2	4	2	2	1	2	3	4	2
Part558	29	1	18	3	4	3	4	2	4	4	3	2	4	3	2	4	2	2	4	4	3	3	4	2	2	4	2	3	3	4	4	3	4	4	3	4	4	3	4	3	3	4	3	4	2	3	2	3	3
Part560	23	2	15	2	1	3	4	2	2	5	4	5	5	2	3	4	4	4	2	2	3	2	5	4	4	2	1	3	2	3	2	3	4	5	3	2	4	3	4	4	4	5	4	4	3	4	4	4	3
Part561	25	2	13	4	2	3	4	3	5	5	5	3	4	2	4	5	4	5	2	3	4	1	5	4	4	4	1	3	1	2	3	4	1	4	5	5	5	4	4	4	2	5	5	4	1	5	2	3	2
Part574	48	2	16	3	3	4	4	3	5	4	4	2	3	2	3	5	4	4	3	4	4	4	3	3	3	4	2	4	3	3	4	4	3	4	3	4	4	4	4	3	3	4	4	4	2	3	2	4	3
Part575	34	1	16	4	4	3	4	3	4	4	3	4	2	3	1	4	1	3	2	3	4	2	4	3	3	5	2	4	3	4	3	1	3	2	4	3	5	4	4	3	3	4	4	3	1	1	1	5	4
Part577	31	2	20	3	4	4	4	3	1	5	3	4	4	2	5	5	2	4	5	4	5	5	5	1	4	2	2	5	2	3	4	5	5	4	1	3	5	4	4	3	4	4	1	4	5	2	2	4	4
Part578	31	1	21	5	1	4	4	3	5	5	3	2	1	3	4	5	3	3	1	5	5	2	5	5	2	4	1	3	2	4	4	4	3	3	1	4	5	3	4	2	1	5	4	4	3	3	4	4	1
Part580	37	2	12	4	1	4	5	3	5	5	4	1	2	3	2	5	5	5	3	5	5	1	5	4	3	5	2	2	4	5	4	3	1	5	3	4	4	4	4	5	3	5	5	4	1	4	3	5	2
Part583	32	2	18	5	1	4	5	5	5	5	3	1	4	2	5	4	4	5	4	5	3	1	4	3	3	5	4	4	2	2	2	5	1	3	1	1	5	4	4	4	2	4	2	4	5	3	4	5	2
Part588	25	1	12	4	2	4	4	4	3	5	2	1	3	4	1	4	4	4	2	4	5	2	4	4	1	4	1	4	4	4	4	2	3	3	3	2	4	3	4	2	1	5	2	4	3	3	3	4	2
Part591	41	2	17	2	2	2	5	3	4	5	3	4	4	2	5	5	2	3	3	2	3	2	5	4	4	3	1	1	4	4	4	3	2	5	5	5	5	3	4	3	2	5	4	3	1	3	3	4	4
Part594	38	2	22	1	4	3	3	3	3	5	4	2	3	3	1	3	2	2	4	4	3	2	5	3	3	5	1	1	3	4	3	1	3	3	3	2	5	5	4	3	5	4	3	3	1	1	1	4	5
Part597	36	2	17	4	4	2	4	3	4	4	3	3	2	3	1	4	2	3	3	3	4	2	4	3	3	3	2	3	4	4	4	3	3	2	1	4	4	3	4	3	4	5	3	3	2	3	3	2	4
Part598	50	2	12	3	2	2	4	2	4	5	3	4	2	4	4	5	4	3	2	2	4	4	5	4	3	2	1	3	4	3	2	3	2	3	3	4	3	3	4	1	4	5	4	4	3	5	4	2	3
Part600	31	2	20	4	2	3	4	3	4	5	3	3	3	3	4	5	3	3	2	4	4	2	4	4	3	4	1	4	3	3	4	4	3	4	1	4	5	4	4	3	3	4	4	4	3	4	4	4	3
Part604	32	2	16	3	2	5	5	4	5	5	5	3	2	3	4	4	5	5	2	4	4	1	4	5	2	4	1	4	3	3	4	4	2	4	3	5	5	4	4	3	3	4	1	4	2	4	3	4	3
Part605	26	2	18	3	1	4	5	5	4	5	5	2	2	3	5	4	4	5	3	4	5	2	5	5	2	5	1	2	2	2	4	1	2	2	1	4	5	5	4	5	3	4	4	5	1	1	2	4	5
Part606	29	2	18	1	2	5	4	3	5	4	3	3	2	3	3	4	4	2	2	4	5	1	4	5	4	3	1	3	4	3	4	1	2	2	1	4	5	4	4	3	3	5	3	4	1	3	3	3	2
Part608	22	2	15	3	3	5	4	2	3	4	4	3	2	2	4	5	1	5	1	2	5	3	4	4	3	4	1	2	2	3	5	3	4	4	2	4	5	4	4	3	4	5	3	4	2	3	3	4	2
Part609	32	1	16	3	3	4	4	3	5	4	4	3	2	3	1	4	4	3	3	4	4	2	4	3	3	5	1	1	4	3	3	2	1	3	2	3	5	3	4	3	3	4	3	4	1	2	3	3	3
Part610	32	1	16	3	3	4	4	2	4	4	2	3	3	3	4	4	4	4	3	5	3	1	5	5	3	3	1	4	3	2	4	5	2	4	2	3	4	4	4	3	3	5	4	3	1	3	3	3	2
Part617	53	2	17	2	5	3	4	3	4	4	4	3	3	3	4	4	3	3	1	3	4	4	4	4	4	5	1	3	3	2	4	2	2	4	3	4	4	4	4	4	4	4	4	4	1	4	2	3	4
Part623	36	1	15	4	3	3	2	2	3	5	5	5	4	4	5	4	3	5	4	2	4	3	5	2	3	4	5	5	3	5	4	2	3	4	3	5	4	4	4	5	4	4	5	5	1	2	2	3	4
Part626	40	2	16	5	3	4	4	4	2	4	4	4	4	2	4	4	3	2	1	4	4	3	4	4	4	4	2	4	4	2	4	3	4	4	2	3	4	4	4	4	4	4	3	4	3	4	3	4	3
Part627	24	2	16	2	1	4	5	4	5	5	4	3	5	2	3	5	3	4	2	5	4	1	5	5	4	5	1	4	2	3	2	2	2	4	3	5	5	5	4	4	4	4	5	4	1	5	3	4	2
Part628	50	2	12	2	3	2	4	2	2	5	4	4	3	3	5	5	2	1	4	2	4	4	4	1	3	3	2	5	5	4	4	2	4	3	1	1	2	4	4	3	5	5	5	4	4	5	5	5	5
Part630	32	2	16	3	3	3	4	3	4	4	4	4	3	3	4	5	4	3	2	4	4	2	4	3	3	4	3	3	3	3	4	3	2	3	3	4	4	4	4	3	3	4	3	4	2	3	3	3	3
Part631	27	2	16	3	2	5	4	3	5	5	4	3	3	3	3	4	3	3	3	5	4	1	4	3	4	5	1	3	3	4	3	1	3	3	3	4	4	4	4	4	3	4	4	3	1	3	2	3	1
Part632	32	2	16	2	3	4	3	1	3	4	4	3	2	4	2	5	4	4	2	5	4	4	2	4	3	5	1	2	3	5	4	1	3	2	3	2	5	2	4	1	4	4	1	3	1	1	1	1	3
Part633	30	2	16	4	3	4	5	3	3	5	2	3	3	3	3	4	2	1	1	5	4	1	3	4	2	3	1	4	4	2	2	3	3	4	2	3	4	4	4	4	3	5	5	5	1	4	5	3	3
Part637	38	2	21	3	2	4	4	3	5	5	4	4	4	3	2	5	4	4	3	2	4	1	5	3	3	4	1	3	4	4	2	3	2	2	5	5	5	2	4	3	3	4	5	4	1	3	4	3	3
Part638	28	1	17	5	1	4	4	5	4	5	3	2	3	3	2	3	2	4	4	3	4	4	4	2	3	4	1	4	3	2	2	3	5	2	3	3	4	5	4	5	2	4	4	4	2	4	3	4	5
Part640	28	2	18	4	2	5	4	4	5	5	2	3	2	4	3	5	4	4	2	5	5	1	2	5	1	5	1	1	5	2	4	1	2	4	4	5	5	4	4	1	2	5	4	5	1	4	2	5	4
Part641	25	2	18	4	3	4	4	4	4	3	4	1	3	3	3	4	5	4	1	5	5	1	3	4	4	4	1	4	3	2	5	4	2	2	3	3	5	4	4	2	3	4	3	5	2	3	2	4	2
Part643	37	1	19	4	3	3	4	3	4	5	5	2	3	3	4	3	2	4	4	2	4	1	5	4	5	4	3	3	3	2	2	2	2	4	2	1	4	4	4	5	1	3	3	4	1	3	4	3	3
Part644	32	1	20	5	1	4	3	3	5	4	4	3	2	2	4	5	5	4	2	4	4	1	4	5	2	5	1	3	3	2	4	1	1	4	2	4	5	5	4	5	3	5	5	5	1	1	1	5	2
Part648	34	2	16	1	2	4	4	5	4	4	4	2	4	2	2	5	4	3	2	4	2	2	5	5	4	4	1	4	2	2	4	3	2	3	3	4	4	4	4	2	4	5	3	5	1	2	4	2	2
Part649	27	2	18	4	3	3	3	3	4	4	4	4	4	4	4	4	5	5	1	5	5	1	4	5	1	3	5	4	4	3	4	3	1	1	1	4	3	4	4	3	4	5	4	3	1	1	2	4	4
Part651	39	2	19	3	4	3	3	2	3	3	2	3	2	4	3	5	3	3	3	3	4	2	4	4	3	3	1	2	4	3	4	3	2	4	2	4	5	3	4	2	5	4	4	4	1	2	3	3	4
Part652	60	2	12	2	3	5	5	2	2	5	3	4	4	2	5	5	1	1	2	5	4	2	5	5	4	3	2	1	2	4	5	1	1	4	4	4	3	3	4	3	4	4	4	3	1	5	4	4	2
Part653	47	2	14	2	3	4	2	2	5	5	3	1	2	3	1	2	2	5	4	2	5	2	3	2	5	5	1	4	3	3	3	1	2	3	2	2	4	4	4	3	3	5	2	5	1	2	3	2	3
Part654	20	2	13	3	3	4	4	3	4	4	4	3	3	3	2	5	4	5	2	4	4	2	4	3	3	4	3	4	3	1	4	1	2	3	4	3	5	4	4	4	4	3	3	4	1	2	3	3	3
[truncated: 194 more columns]

## Sheet: PANAS_data
ID	panas1	panas2	panas3	panas4	panas5	panas6	panas7	panas8	panas9	panas10	panas11	panas12	panas13	panas14	panas15	panas16	panas17	panas18	panas19	panas20
Part1	5	3	1	3	4	1	1	1	3	5	1	2	1	4	2	4	3	1	5	1
Part2	5	4	4	3	5	1	2	1	5	5	3	5	1	4	5	4	5	2	4	2
Part3	5	2	1	1	4	1	1	1	5	5	3	2	1	4	1	4	5	2	4	1
Part4	2	3	5	4	3	3	1	1	3	2	3	3	1	2	1	3	1	3	3	1
Part5	4	3	4	1	3	1	3	1	4	4	2	2	1	4	3	3	4	1	4	2
Part6	5	3	5	2	4	2	1	1	5	4	3	2	1	4	2	3	4	2	4	1
Part7	4	3	3	2	4	2	1	2	3	3	2	3	1	4	2	3	3	2	3	1
Part8	5	1	5	1	5	1	1	1	5	5	1	1	1	5	3	5	3	2	5	1
Part9	4	3	2	1	5	1	1	1	4	5	1	1	1	2	3	4	4	1	5	1
Part10	2	3	1	1	4	2	1	2	3	3	3	1	2	4	3	3	1	2	4	2
Part11	4	2	5	1	4	2	2	1	5	4	2	3	1	3	3	4	4	2	4	2
Part12	4	3	3	2	3	2	1	1	5	4	2	3	1	4	3	3	5	1	4	1
Part13	4	4	1	1	4	1	1	1	4	3	1	1	1	4	3	4	4	1	5	1
Part14	4	2	3	2	5	1	2	1	4	5	2	3	3	3	3	5	5	3	5	1
Part15	4	3	3	3	4	1	2	1	4	4	1	2	1	4	1	4	4	1	4	1
Part16	5	3	5	3	5	2	2	2	4	5	2	2	2	3	3	4	2	3	4	2
Part17	4	4	4	3	3	1	1	1	4	4	3	3	2	3	3	4	4	1	4	1
Part18	4	4	4	3	3	1	2	1	4	4	2	2	1	3	2	3	4	2	4	2
Part19	3	4	3	2	3	2	1	1	4	4	3	3	3	3	4	2	3	4	3	1
Part20	3	1	1	1	3	1	1	1	3	3	1	1	1	1	2	3	3	2	4	1
Part21	4	4	2	2	4	2	1	1	4	3	1	1	1	3	5	5	4	4	3	1
Part22	4	4	3	2	3	2	2	1	3	3	2	2	1	3	4	4	4	4	4	2
Part23	4	3	4	1	4	1	1	1	4	4	3	5	1	3	1	4	5	1	5	1
Part24	3	5	2	3	5	1	2	1	3	5	5	5	1	2	4	4	4	3	3	2
Part25	4	3	2	2	4	1	2	1	4	5	2	3	2	2	3	4	3	4	4	2
Part26	3	2	2	1	3	1	1	1	4	2	1	4	1	2	2	4	4	1	3	1
Part27	4	4	3	2	4	1	2	1	5	4	1	2	1	3	5	4	5	4	4	2
Part28	3	2	1	2	3	2	2	3	4	3	3	3	2	3	2	3	3	2	3	2
Part29	5	4	2	2	3	2	1	1	5	4	4	3	1	1	4	3	3	4	2	1
Part30	5	1	2	1	4	1	1	1	4	5	3	2	1	4	1	4	4	2	5	1
Part31	4	3	3	2	3	1	2	1	3	3	3	4	1	3	2	2	4	3	4	1
Part32	3	4	1	4	2	1	2	2	3	4	2	5	1	1	3	2	2	2	4	1
Part34	4	4	3	4	2	3	4	3	4	4	5	3	2	2	4	3	1	2	3	4
Part36	3	4	2	3	2	2	4	1	2	4	4	1	1	2	4	2	5	5	3	4
Part38	5	3	4	2	4	2	1	1	4	4	2	2	3	4	2	5	5	2	4	1
Part39	5	3	4	4	5	3	2	1	5	5	2	2	1	3	2	5	5	5	5	1
Part40	5	1	3	1	5	1	1	1	5	5	1	1	1	5	1	5	4	1	5	1
Part41	4	2	5	1	5	1	1	1	4	5	2	3	2	4	2	5	5	2	4	1
Part42	4	4	3	2	4	2	2	1	3	4	4	3	2	4	4	4	4	3	4	2
Part43	5	4	3	3	4	1	2	2	4	5	4	3	1	4	3	4	4	4	4	2
Part44	5	1	3	1	5	2	1	1	5	5	2	1	1	5	2	5	5	2	5	1
Part45	4	2	3	3	4	1	2	4	3	5	4	5	1	1	4	4	1	5	5	1
Part46	5	1	5	1	5	1	1	1	4	5	1	1	1	4	1	4	4	1	4	1
Part47	4	4	2	2	4	1	1	1	3	5	3	3	1	3	3	4	3	3	4	1
Part48	5	3	3	2	4	1	1	1	4	4	1	1	1	4	3	3	4	2	3	1
Part49	5	3	1	1	3	1	1	1	5	3	1	1	1	3	5	3	5	5	3	1
Part50	4	3	3	1	3	1	1	1	3	4	1	3	1	2	3	4	3	1	4	1
Part51	4	4	3	3	4	1	3	1	4	4	3	3	1	3	3	4	5	3	4	3
Part52	4	5	4	3	3	1	2	1	3	4	2	3	1	4	5	3	4	4	3	2
Part53	2	4	2	4	2	1	4	2	1	4	2	4	1	3	3	3	3	2	3	4
Part54	4	3	2	3	2	1	1	1	2	2	2	4	1	3	3	4	4	2	4	1
Part55	5	4	4	4	4	1	1	1	4	4	2	4	1	5	2	5	3	3	4	1
Part58	5	3	5	5	5	1	1	1	5	2	1	3	1	4	1	5	5	5	5	1
Part59	2	4	4	3	4	4	3	4	5	5	3	5	2	3	5	3	3	4	3	3
Part60	5	3	3	2	5	1	1	1	5	5	1	1	1	4	3	5	5	2	5	1
Part61	4	4	2	2	3	2	2	1	3	4	3	4	2	3	4	4	4	2	4	2
Part62	4	3	1	2	2	1	1	1	2	3	3	3	2	3	3	3	2	2	2	1
Part63	3	2	2	2	2	1	2	1	3	3	3	4	1	2	3	3	3	2	3	2
Part64	4	5	2	1	5	1	1	1	4	5	1	2	1	4	2	5	4	1	5	1
Part65	4	3	4	2	5	2	1	3	4	5	2	4	1	3	3	4	4	4	5	1
Part66	4	1	2	1	4	1	1	1	5	5	1	1	1	5	1	4	5	1	5	1
Part67	4	2	2	2	4	1	1	1	3	4	2	2	1	4	1	4	4	1	4	1
Part68	4	2	2	2	3	1	1	2	3	3	3	3	2	3	2	3	4	2	3	1
Part69	4	2	1	1	3	1	1	1	5	3	1	2	1	2	2	4	5	4	4	1
Part70	4	3	5	2	5	1	1	1	5	5	3	4	1	4	2	5	5	5	5	1
Part72	5	1	5	1	5	1	1	1	5	5	2	1	1	4	2	5	4	1	4	1
Part73	4	3	2	1	4	1	1	1	1	3	2	2	1	3	2	4	3	2	3	1
Part74	4	3	1	2	3	1	1	1	3	5	4	2	1	1	2	3	3	2	3	1
Part75	5	3	3	2	4	2	2	1	4	5	1	2	1	4	3	4	5	3	4	1
Part76	4	4	4	3	4	1	3	1	4	4	4	4	1	4	5	3	2	4	4	1
Part77	5	4	4	4	4	1	2	1	4	4	4	4	2	1	4	4	5	2	4	2
Part78	4	3	3	2	4	1	1	1	4	5	2	4	1	3	4	5	5	3	5	1
Part79	5	3	4	3	5	1	2	1	4	4	2	4	1	4	4	5	5	4	4	2
Part80	4	4	4	3	4	2	3	1	5	5	3	3	2	3	4	5	4	3	4	3
Part81	4	5	3	5	3	1	3	2	3	5	4	5	2	3	3	4	3	4	4	4
Part82	3	3	3	3	3	2	2	2	4	3	2	4	3	3	3	3	4	2	4	3
Part83	4	2	3	1	3	1	2	1	4	3	1	4	4	3	3	4	5	2	4	3
Part84	3	4	3	3	4	2	1	4	2	3	2	4	1	2	1	5	4	2	4	1
Part85	4	4	4	4	4	1	1	1	4	5	2	3	1	3	1	4	4	2	4	1
Part86	4	3	4	2	4	1	1	2	4	4	3	1	1	3	2	4	5	1	4	1
Part87	4	2	4	1	4	2	1	1	2	5	1	4	1	4	1	4	4	1	3	1
Part88	5	4	1	2	2	1	1	1	5	3	1	3	1	5	4	4	4	1	3	1
Part89	5	2	3	1	3	1	2	1	5	4	2	2	2	2	2	2	4	3	5	2
Part90	3	5	2	1	2	1	3	2	3	2	2	4	2	2	5	3	3	4	4	3
Part91	4	3	2	4	3	1	2	1	4	4	4	3	1	4	5	3	5	2	5	1
Part92	4	3	4	2	5	1	1	2	5	5	2	3	1	5	3	4	5	5	5	2
Part93	4	5	3	4	5	1	2	3	2	4	4	2	1	2	5	4	5	5	5	2
Part94	3	3	1	2	3	3	2	2	2	3	3	4	3	2	4	3	3	4	3	2
Part95	4	4	2	2	4	1	1	1	4	4	1	3	1	4	4	4	5	2	4	1
Part97	3	4	3	4	3	3	4	1	3	3	3	3	2	3	4	3	4	4	3	4
Part98	5	5	4	4	5	1	4	1	4	5	3	4	3	4	5	5	5	5	4	3
Part99	2	2	1	2	2	1	2	1	2	4	2	4	1	2	4	2	5	3	5	2
Part100	5	3	4	2	3	1	2	1	4	4	2	2	2	3	3	4	5	3	4	2
Part101	4	2	2	3	4	3	2	2	3	4	4	3	1	4	4	3	5	3	3	2
Part102	4	5	4	5	5	3	3	3	4	5	4	5	1	4	5	5	5	3	5	3
Part103	3	4	3	2	4	1	2	1	2	3	2	3	1	2	4	3	4	3	3	3
Part104	3	5	2	3	4	1	1	1	3	4	4	5	1	2	5	3	5	3	3	1
Part105	2	1	3	1	3	1	1	1	4	4	2	1	3	2	1	1	1	1	2	1
Part106	4	3	3	2	4	1	1	1	4	4	1	4	1	3	2	5	5	2	4	1
Part107	4	5	2	1	4	1	1	1	3	5	3	2	1	2	4	4	4	3	4	1
Part108	4	3	2	1	2	1	1	1	3	2	2	4	2	3	2	2	2	3	2	2
Part109	2	5	3	4	1	4	4	2	5	3	3	4	3	1	5	1	3	4	2	5
Part110	4	3	3	4	3	1	4	2	2	3	5	5	4	1	4	2	3	3	2	4
Part111	4	3	3	2	4	1	1	1	4	5	1	3	1	4	4	5	4	2	4	1
Part112	3	3	2	2	3	2	2	2	3	2	3	3	2	3	2	3	3	2	3	2
Part113	4	5	2	5	4	1	1	1	4	3	2	2	1	3	5	4	4	3	4	1
Part114	4	4	2	1	4	1	1	1	5	4	1	1	1	3	1	3	3	1	4	1
Part115	4	4	4	3	4	1	1	1	4	4	2	3	2	4	3	5	4	2	5	1
Part116	4	2	3	2	5	1	1	1	4	5	2	2	1	3	2	4	3	2	4	1
Part117	4	4	3	3	4	1	2	1	5	5	2	1	3	3	4	4	5	3	5	2
Part118	4	3	4	1	3	1	1	1	5	5	1	2	1	4	3	5	5	2	5	1
Part119	2	4	2	5	3	3	1	1	4	5	5	5	1	3	3	3	5	1	3	1
Part120	3	5	3	3	4	1	1	1	3	5	4	4	1	1	5	4	4	4	4	1
Part122	3	2	4	2	4	2	2	2	3	5	3	4	2	4	4	4	3	4	4	2
Part123	5	2	3	1	3	1	1	1	3	5	1	2	1	4	2	4	3	1	5	1
Part124	4	2	4	1	4	1	2	2	5	4	2	2	1	4	3	4	4	3	4	2
Part125	3	4	3	1	3	1	1	1	5	4	4	2	1	3	2	3	4	3	3	1
Part126	4	3	1	1	5	1	2	1	3	5	2	2	1	3	2	4	5	2	4	1
Part127	4	2	1	1	5	1	1	1	2	3	2	3	1	4	2	5	4	3	4	1
Part128	4	5	3	4	2	3	3	1	4	5	2	4	1	3	5	3	4	4	4	3
Part129	4	3	3	3	4	2	1	2	4	4	3	4	2	3	4	3	3	2	4	2
Part130	4	3	3	2	4	1	2	2	2	5	2	4	2	3	3	4	3	3	5	2
Part131	3	2	1	3	3	1	2	1	3	4	3	3	1	3	3	3	4	3	3	1
Part132	2	2	3	1	3	1	1	1	3	2	1	2	1	1	2	3	2	1	3	2
Part133	5	5	3	2	4	4	2	1	5	5	2	3	2	5	5	5	4	2	5	2
Part134	4	5	2	4	5	5	5	4	4	5	4	4	4	5	5	5	3	5	4	5
Part135	4	5	1	1	5	1	1	1	5	5	1	4	4	5	4	5	5	5	5	1
Part136	4	4	3	1	4	1	1	1	3	5	4	5	1	1	2	4	4	3	5	1
Part137	3	2	1	1	4	2	2	1	3	3	1	3	2	2	2	3	4	2	4	2
Part138	4	4	3	3	4	1	2	1	3	5	3	4	1	4	5	5	5	4	5	2
Part139	3	2	1	3	2	2	1	1	2	4	2	2	1	2	2	2	4	2	1	1
Part140	3	2	1	1	3	1	1	1	3	3	1	4	1	1	2	3	3	1	3	1
Part141	5	3	2	4	4	1	1	1	3	4	2	4	1	2	4	4	4	4	4	1
Part142	4	4	2	3	4	2	3	1	1	5	2	4	1	3	4	4	5	4	4	3
Part143	4	2	2	1	4	1	2	1	2	4	1	3	1	2	2	2	5	3	4	1
Part144	4	3	3	3	4	2	3	1	4	4	3	2	2	3	4	4	4	3	3	3
Part145	5	2	2	3	5	2	1	2	3	5	3	3	1	1	3	5	5	5	4	1
Part146	5	3	3	2	5	2	1	2	5	4	3	2	1	3	3	4	2	3	5	1
Part147	4	1	3	1	4	1	1	1	5	5	1	2	1	4	1	5	5	1	5	1
Part148	4	4	1	1	4	1	1	1	4	4	1	1	1	3	1	1	4	1	4	1
Part149	3	3	3	2	3	1	1	2	3	4	2	3	1	2	2	2	3	4	3	1
Part150	4	1	4	1	5	1	1	1	5	4	1	1	1	4	2	5	5	1	5	1
Part152	4	4	3	2	4	1	3	1	5	4	2	3	1	4	5	4	4	4	5	1
Part153	4	5	1	1	4	1	1	1	2	5	2	4	1	3	4	4	4	2	5	1
Part154	4	4	2	2	3	1	2	1	4	4	4	2	3	1	4	4	4	3	2	4
Part156	3	5	3	4	1	5	5	1	5	4	4	5	1	3	5	1	3	1	4	5
Part157	4	3	2	2	4	3	2	1	4	5	1	5	1	2	3	5	4	3	4	2
Part158	4	2	4	1	4	1	1	1	4	5	1	1	1	3	1	4	4	1	4	1
Part159	4	4	3	2	3	1	1	1	3	4	3	3	1	4	2	5	3	4	5	1
Part160	3	3	3	2	4	2	2	2	3	4	3	4	2	2	4	4	4	4	4	2
Part161	3	5	3	3	4	3	2	2	3	4	4	4	3	2	4	4	5	2	2	1
Part163	3	3	3	3	4	1	1	1	3	3	3	4	3	2	2	3	2	4	5	1
Part164	4	2	2	1	4	1	1	1	4	3	2	3	1	4	2	3	4	1	3	1
Part165	4	4	3	1	4	1	2	1	3	4	1	3	1	3	4	3	3	1	5	1
Part166	4	3	3	2	4	2	1	1	4	4	1	2	1	3	2	3	4	2	4	1
Part167	4	3	2	1	5	1	1	1	5	4	1	1	1	4	2	5	4	3	5	1
Part168	4	2	2	2	3	1	1	1	3	3	1	2	1	3	2	4	5	1	4	1
Part169	3	4	4	3	4	2	2	1	3	3	4	4	1	2	4	2	3	4	3	2
Part170	5	4	4	2	5	1	2	1	5	5	1	3	1	4	4	5	5	3	5	2
Part171	2	4	2	2	3	1	1	1	2	2	1	2	1	2	4	3	4	1	4	1
Part172	4	3	2	2	2	1	3	2	3	2	4	3	2	3	4	3	4	3	2	3
Part173	4	2	3	2	4	2	2	1	4	3	1	3	1	3	2	4	3	2	4	1
Part175	4	4	3	2	3	1	1	2	2	3	2	4	2	4	3	2	2	2	2	1
Part176	4	2	4	2	4	1	1	1	5	3	2	2	3	4	2	4	3	1	4	1
Part177	1	2	3	3	1	3	3	2	1	2	3	3	1	1	4	1	2	3	2	3
Part178	5	3	1	1	5	1	1	1	4	5	1	3	1	4	1	4	5	3	5	1
Part179	4	3	3	1	4	1	2	1	3	4	1	3	1	4	3	3	4	2	4	3
Part180	4	3	3	2	4	1	2	1	4	5	2	3	1	3	4	4	4	2	4	2
Part181	3	2	4	1	3	1	1	5	4	4	5	5	1	5	3	4	2	1	3	1
Part182	4	4	4	3	4	1	3	1	4	3	3	4	1	3	5	3	4	4	4	3
Part183	5	3	5	5	5	2	1	1	5	5	1	1	1	4	3	5	5	1	4	1
Part184	3	2	3	3	4	5	1	1	5	4	3	3	3	5	2	5	4	2	5	1
Part185	4	4	2	3	4	1	1	1	2	4	1	2	1	2	4	3	4	2	4	1
Part186	5	4	4	3	5	2	2	1	4	4	4	5	2	4	4	4	3	1	3	2
Part187	4	3	2	3	5	1	1	1	4	5	2	4	1	4	3	4	5	3	4	1
Part188	4	2	4	2	4	1	1	1	4	5	2	1	1	4	1	4	5	1	4	1
Part190	3	5	3	3	2	1	2	1	2	4	1	2	1	2	5	2	4	3	4	2
Part191	4	5	4	4	4	2	2	1	5	4	5	3	3	3	4	5	3	5	5	2
Part193	5	3	3	1	5	1	1	1	5	5	1	3	1	4	5	5	5	5	5	1
Part194	4	5	1	2	3	2	1	1	4	4	3	3	2	3	5	4	5	3	4	1
Part195	4	5	3	2	5	1	1	1	4	5	4	4	1	4	5	5	5	4	5	1
Part196	5	4	1	3	3	1	3	1	3	3	4	5	2	3	5	3	4	4	3	3
Part197	4	4	3	2	5	1	2	1	4	5	2	1	1	3	3	4	5	2	4	2
Part198	3	3	2	1	4	1	1	1	4	4	2	3	1	1	1	4	5	3	4	1
Part199	5	3	3	1	4	1	1	2	5	5	2	4	1	3	3	4	4	3	5	1
Part200	4	3	2	2	4	1	1	1	4	4	2	2	2	2	3	3	3	3	3	1
Part201	4	5	2	3	3	1	1	2	4	3	3	4	1	3	5	3	2	4	5	1
Part202	5	4	3	1	4	1	1	2	5	5	2	2	1	3	3	4	4	4	4	1
Part203	4	4	2	2	5	1	1	3	5	5	5	5	1	5	5	5	5	4	4	1
Part204	4	1	3	1	4	1	1	1	5	5	1	1	1	5	2	5	5	1	5	1
Part205	4	3	2	2	4	1	2	1	3	4	2	3	1	3	4	4	4	3	4	3
Part206	2	2	1	2	2	1	1	1	1	4	2	2	2	2	2	3	2	2	3	1
Part207	4	4	2	3	4	2	5	1	4	5	3	5	1	3	5	5	5	5	5	5
Part208	4	3	1	3	2	1	3	2	4	3	2	3	2	2	3	2	5	2	2	3
Part209	4	3	1	2	4	2	1	1	4	4	2	1	1	4	2	4	5	2	5	1
Part210	4	5	1	3	4	1	3	3	4	5	2	2	1	3	5	5	3	3	4	1
Part211	4	5	2	3	3	1	2	1	3	3	1	5	1	1	5	3	4	4	3	2
Part212	5	3	2	2	4	1	1	1	5	3	2	4	1	4	2	5	4	2	5	1
Part213	3	3	2	1	4	1	1	1	4	4	1	2	1	3	2	3	5	1	4	1
Part214	3	2	2	1	4	1	1	1	3	4	2	2	1	4	2	3	3	2	3	1
Part215	4	2	1	1	3	1	1	1	4	5	2	3	1	2	4	3	3	3	3	1
Part216	4	1	4	1	4	1	1	1	5	5	1	3	1	5	1	5	5	1	5	1
Part217	2	4	2	4	3	4	4	2	1	3	5	3	2	1	5	3	1	3	2	4
Part219	3	4	3	3	2	1	2	1	3	3	3	4	3	4	4	3	4	3	3	3
Part220	3	3	3	3	4	2	1	3	3	4	3	2	1	3	3	3	3	3	4	1
Part221	4	2	2	1	5	1	1	1	3	5	1	2	1	4	2	4	5	1	4	1
Part222	5	2	1	1	4	1	1	1	4	4	1	1	1	3	1	5	5	1	5	1
Part224	4	5	1	1	5	1	1	1	5	5	1	4	1	3	5	5	4	2	5	1
Part225	5	2	4	2	5	2	2	1	4	3	1	4	2	4	3	4	4	3	4	2
part226	4	3	3	2	4	2	1	2	3	3	2	3	1	3	3	3	4	2	3	1
Part227	4	2	1	1	4	1	1	1	3	4	1	1	1	4	1	4	5	1	4	1
Part228	4	3	3	2	5	2	2	1	4	4	2	2	1	2	2	4	4	1	4	2
Part229	3	4	3	2	4	1	2	1	3	3	1	3	2	3	4	4	5	3	3	2
Part230	4	3	2	2	3	1	1	1	2	4	2	2	1	2	2	4	5	2	4	1
Part231	4	3	1	1	4	2	2	1	5	5	1	2	1	4	2	4	5	4	4	2
Part232	4	4	2	2	3	1	2	1	3	4	2	4	1	4	1	4	3	1	2	1
Part233	3	4	3	4	3	2	2	1	2	3	4	5	1	2	4	3	4	4	4	2
Part234	3	3	3	2	2	2	2	2	3	3	4	3	2	2	3	4	4	3	4	1
Part235	4	5	5	1	4	4	4	1	5	5	3	5	1	4	5	4	5	5	5	4
Part236	3	3	3	2	3	3	3	3	3	3	3	4	4	3	3	3	3	3	3	4
Part237	3	4	2	2	2	1	1	1	2	3	3	3	2	2	4	3	3	3	3	1
Part238	3	5	3	4	2	2	4	1	5	4	2	2	3	2	5	3	5	4	4	4
Part239	5	1	4	1	4	1	1	1	5	5	3	3	1	4	1	5	5	1	5	1
Part240	4	2	2	2	4	1	1	1	3	4	2	3	1	2	3	4	4	4	4	1
Part241	4	3	4	3	4	2	1	1	4	4	3	3	1	4	4	4	5	3	4	1
Part242	3	4	2	4	2	3	5	2	2	2	3	5	3	1	4	2	3	4	2	5
part243	4	4	3	2	4	1	1	1	2	4	4	4	2	5	3	5	4	3	4	2
Part245	3	4	3	2	4	1	1	1	3	4	1	3	1	2	4	5	4	3	4	1
Part246	4	4	1	1	3	2	4	1	1	4	1	5	1	1	4	3	3	2	3	3
Part247	4	3	3	2	4	1	1	1	4	5	1	3	1	1	1	4	5	2	4	1
Part248	4	2	2	2	3	1	1	1	5	5	1	1	1	4	1	4	5	3	5	1
Part249	4	2	2	2	4	1	1	1	3	4	2	3	1	3	2	3	3	1	3	1
Part251	5	1	2	1	5	1	1	1	5	4	1	2	1	1	1	2	1	2	3	1
Part252	3	4	2	2	4	1	2	2	3	3	3	3	1	4	4	4	4	4	4	2
Part253	3	1	1	1	4	1	1	1	4	4	1	2	1	4	2	4	4	1	4	1
Part254	4	3	2	2	3	1	1	1	3	5	2	2	2	4	3	5	5	2	5	1
Part255	3	2	3	3	3	2	2	2	3	3	4	5	3	2	4	3	1	4	3	3
Part256	4	3	3	2	4	1	1	2	4	5	3	3	1	4	3	5	5	2	5	1
Part257	4	3	3	2	4	1	3	1	3	3	1	2	1	2	4	3	5	2	4	2
Part258	3	4	2	2	4	1	1	3	2	4	3	4	1	2	2	4	4	2	4	1
Part259	4	5	3	4	3	1	3	1	3	3	4	5	1	1	5	3	4	5	2	2
Part260	4	2	3	2	4	2	2	2	4	4	2	2	2	2	2	4	5	5	4	2
Part261	5	5	3	4	4	2	3	3	2	4	3	4	3	4	4	5	5	3	4	3
Part262	2	4	3	1	2	1	2	1	3	3	3	4	1	1	4	2	4	1	1	2
Part263	5	4	4	2	4	1	1	1	4	5	1	4	1	4	4	5	5	2	5	1
Part264	3	4	2	3	3	1	2	2	3	4	3	4	1	3	4	4	3	2	3	2
Part265	5	3	3	2	4	2	2	1	4	4	2	2	1	3	3	4	4	2	4	2
Part266	4	4	4	2	4	1	1	1	4	4	2	4	1	4	5	4	5	4	4	1
Part267	4	4	3	3	3	1	1	1	3	4	4	4	1	3	5	4	5	2	3	1
Part268	4	4	3	2	3	3	3	1	4	2	2	2	2	3	4	4	3	3	3	3
Part269	4	2	1	1	4	1	2	1	2	4	4	3	1	1	2	4	3	4	4	2
Part270	4	4	4	3	4	2	2	1	3	4	3	2	1	3	4	3	3	4	4	2
Part271	3	1	3	3	4	1	1	2	5	3	2	2	1	2	3	4	4	2	4	2
Part272	3	5	2	2	4	3	2	1	3	4	1	2	1	2	5	3	3	2	4	1
Part273	4	4	3	3	5	1	1	1	4	4	1	3	1	2	4	5	5	1	5	1
Part274	3	2	2	1	4	1	1	1	4	4	2	1	1	2	2	3	4	2	4	1
Part275	4	5	3	3	4	3	2	2	2	3	4	5	2	4	4	4	5	3	4	4
Part276	4	4	2	3	4	1	2	1	3	2	2	3	1	1	4	4	4	4	4	3
Part277	4	4	2	3	3	1	1	1	3	3	2	2	1	4	3	3	4	3	4	1
Part278	5	3	4	2	5	2	1	2	4	5	2	2	1	3	2	3	2	2	3	1
Part279	4	3	3	1	4	1	1	1	2	3	1	2	1	2	3	4	3	2	4	1
Part281	4	3	4	1	5	1	1	1	5	4	1	3	1	4	3	5	4	1	5	1
Part283	3	4	4	4	4	1	4	1	4	4	4	4	1	2	5	4	4	5	4	4
Part284	4	4	2	4	3	3	5	1	1	3	5	5	3	3	5	3	4	5	3	5
Part285	4	2	1	1	3	1	2	1	5	4	2	1	1	4	2	4	5	2	4	2
Part287	3	4	4	4	4	1	4	1	4	3	4	4	1	2	4	3	4	4	4	5
Part288	4	4	4	4	4	2	3	1	5	3	3	2	2	4	5	4	5	2	4	3
Part289	5	3	2	2	3	1	2	1	2	4	1	2	1	3	3	3	5	3	3	1
Part290	4	3	2	1	4	1	1	1	3	4	1	3	1	4	4	5	3	3	5	1
Part291	4	4	3	4	4	2	2	1	3	4	4	4	3	3	4	4	4	4	4	2
Part292	3	3	1	3	3	2	2	1	2	4	4	4	2	3	4	4	5	3	4	2
Part293	4	1	1	1	4	1	1	1	4	4	1	1	1	1	1	4	4	1	5	1
Part294	5	4	3	3	3	2	1	1	4	5	3	2	1	2	3	4	2	3	4	1
Part295	3	1	3	1	3	1	1	1	3	3	1	2	1	4	1	4	3	1	3	1
Part296	4	2	2	1	4	3	2	2	5	4	1	1	1	1	4	4	3	2	5	2
Part297	4	2	2	3	4	2	3	1	4	4	3	2	3	3	2	4	4	2	4	2
Part298	3	4	2	2	3	1	2	1	4	5	2	1	1	3	4	3	5	2	4	2
Part299	4	3	4	2	5	1	2	1	4	4	3	5	4	4	2	5	4	2	4	2
Part300	3	4	3	2	2	1	2	1	3	4	2	4	2	2	4	3	3	4	3	2
Part301	3	3	2	2	3	2	3	3	4	3	3	3	2	3	2	2	2	3	3	3
Part302	3	4	2	4	3	3	2	2	4	3	2	2	2	2	3	3	3	3	3	3
Part303	3	4	1	1	4	1	1	1	5	4	1	2	1	5	4	5	4	2	5	1
Part304	3	5	5	2	3	1	1	1	2	4	5	5	1	1	5	3	4	5	3	2
Part305	4	2	2	3	3	1	1	1	4	4	1	2	1	4	2	5	4	1	5	1
Part306	3	4	2	2	4	1	2	1	4	5	2	2	1	2	3	4	3	2	4	2
Part308	4	2	3	3	4	2	2	2	4	4	2	3	3	2	2	4	2	2	3	2
Part309	3	4	5	1	4	1	1	1	4	5	1	2	1	3	3	3	5	4	4	1
Part310	4	3	2	1	5	1	1	1	5	5	1	2	1	5	2	5	5	1	4	1
Part311	4	3	3	2	3	2	2	2	3	4	2	4	2	4	3	4	3	3	4	2
Part313	5	4	3	4	4	1	4	1	5	5	5	2	4	1	4	4	5	4	5	2
Part314	5	4	3	4	4	1	4	1	5	5	2	4	1	4	4	4	5	4	5	2
Part315	4	1	4	1	4	1	1	1	3	4	1	1	1	4	1	5	4	1	4	1
Part316	4	3	4	3	4	3	1	1	5	4	1	1	1	4	2	4	3	2	4	1
Part317	4	3	3	2	5	1	1	1	3	4	2	3	1	4	1	5	4	3	5	1
Part318	4	5	3	1	2	1	1	1	4	5	2	1	1	5	3	4	5	2	4	1
Part320	4	3	2	3	3	2	2	1	4	3	2	2	1	3	3	4	5	3	4	2
Part321	4	4	4	3	5	1	2	1	4	3	3	3	1	4	4	4	1	4	4	2
Part322	4	2	1	1	3	2	1	1	3	3	2	3	1	1	2	4	3	1	4	1
Part323	3	4	3	3	3	2	3	2	3	4	3	4	2	3	4	3	4	3	3	2
Part324	4	2	2	1	4	1	1	2	3	4	2	2	1	3	3	3	3	2	4	1
Part325	5	5	3	3	4	1	1	1	5	5	3	3	2	4	4	4	4	4	4	1
Part327	4	4	3	3	4	2	2	1	5	5	4	3	1	4	4	4	4	3	3	2
Part329	3	4	4	4	4	4	4	4	4	4	4	4	4	4	4	4	4	4	4	4
Part330	5	4	3	1	4	1	1	1	4	4	1	3	1	3	2	4	5	1	4	1
Part331	5	4	3	1	4	1	1	1	4	5	1	2	1	5	1	5	3	2	5	1
Part334	3	4	3	3	2	1	2	1	3	4	2	4	1	3	4	3	4	3	3	2
Part335	4	1	3	1	4	1	1	1	5	5	1	1	1	4	1	5	5	1	5	1
Part336	4	3	4	2	4	1	1	1	4	5	2	4	2	4	4	4	5	3	4	1
Part337	2	4	2	2	3	1	2	1	3	5	1	2	2	1	5	3	3	4	4	2
Part338	5	5	1	2	1	1	5	1	4	5	4	4	4	4	5	5	3	3	2	5
Part339	3	5	1	4	2	1	5	1	2	2	4	4	1	1	5	5	5	5	3	5
Part340	4	4	1	2	3	1	1	2	3	4	2	2	1	3	4	3	4	4	4	1
Part341	5	4	4	4	5	1	3	2	5	4	5	5	2	3	4	5	4	4	4	4
Part342	4	4	3	4	3	2	1	1	3	4	5	5	1	2	5	3	4	3	3	1
Part343	4	3	3	2	4	1	1	1	5	5	2	2	2	3	2	4	4	2	4	1
Part344	4	3	2	2	4	3	2	1	3	3	2	3	1	4	3	4	4	3	4	1
Part345	5	2	3	1	5	3	1	1	4	4	2	2	2	3	2	3	5	2	5	1
Part346	5	4	4	2	5	2	4	1	5	5	4	5	2	5	5	4	5	4	5	4
Part349	4	4	3	3	3	2	3	1	4	3	1	3	2	3	4	3	4	3	3	3
Part350	4	4	4	4	1	1	3	1	5	3	4	4	3	3	5	4	3	4	3	3
Part351	4	4	4	4	4	2	4	2	4	4	4	4	2	4	4	4	5	4	4	4
Part352	4	4	4	4	4	4	4	2	4	4	4	4	1	4	4	4	5	4	4	4
Part353	4	4	4	4	4	2	2	1	4	4	4	4	1	3	4	4	5	4	4	4
Part357	5	4	3	3	5	2	2	3	5	5	4	3	2	5	5	5	5	4	5	2
Part358	5	4	3	3	5	2	3	1	5	5	3	3	1	5	4	4	5	3	4	3
Part363	3	5	3	4	4	3	3	2	3	4	4	4	1	1	5	4	3	5	3	3
Part367	3	5	1	5	3	2	3	1	3	4	3	5	2	2	5	3	5	4	5	3
Part368	5	1	5	1	5	1	1	1	5	5	1	1	1	3	1	5	3	1	5	1
Part369	3	4	3	3	4	2	3	2	3	4	4	4	2	3	4	4	4	3	4	3
Part370	5	2	4	2	5	2	2	1	5	2	3	3	2	5	2	4	4	4	3	2
Part371	3	4	4	4	3	3	4	2	3	4	4	4	1	4	4	3	3	4	4	4
Part372	5	4	5	2	5	1	1	1	5	5	1	2	1	5	3	5	3	1	5	1
Part373	3	3	3	1	3	3	1	3	1	3	1	3	1	3	3	3	1	3	3	1
Part374	4	4	3	2	3	1	2	1	4	3	2	2	1	4	4	3	4	2	4	2
Part375	3	4	4	4	3	1	4	1	3	4	4	4	1	3	4	3	4	3	3	4
Part376	4	2	4	4	5	2	1	2	5	5	1	2	1	4	1	5	5	5	5	1
Part377	4	2	2	1	4	1	1	1	2	3	1	2	1	3	1	4	3	1	3	1
Part378	5	4	3	3	5	2	1	1	5	5	2	3	1	3	4	5	3	4	5	2
Part379	4	4	4	2	4	1	1	1	4	3	1	3	1	3	2	5	2	2	4	1
Part380	1	4	2	3	2	2	1	1	1	5	3	2	1	1	5	2	5	1	3	1
Part382	4	4	4	4	4	1	2	1	4	2	3	4	1	3	4	4	4	4	5	4
Part383	4	3	2	5	3	2	4	1	4	5	5	5	1	3	4	5	5	3	5	4
Part384	5	3	2	5	5	5	1	1	5	5	2	5	1	5	5	5	5	5	5	1
Part386	3	4	4	4	4	1	4	1	3	4	4	4	1	3	4	4	4	4	4	4
Part387	5	5	4	3	3	4	5	2	5	4	5	2	1	3	4	4	2	5	3	5
Part388	5	5	3	3	3	2	2	1	5	5	3	4	2	4	5	4	5	4	4	2
Part389	4	4	3	3	4	2	1	1	3	5	3	3	1	4	4	3	4	2	4	1
Part390	4	4	4	4	3	2	4	1	4	2	2	4	2	2	4	3	5	2	3	2
Part391	4	2	1	1	3	1	2	1	3	3	1	3	1	1	2	2	4	1	2	2
Part392	4	4	2	2	3	1	1	1	3	1	1	3	1	2	3	3	4	4	4	1
Part393	4	3	2	3	4	3	3	2	4	2	4	4	4	3	4	2	4	4	4	3
Part394	5	2	3	2	4	1	1	1	4	4	1	2	1	4	2	4	4	2	4	1
Part395	4	3	3	3	5	1	1	1	3	4	1	1	1	2	3	3	3	2	4	1
Part396	4	5	4	3	3	1	1	1	3	3	2	2	1	4	4	3	3	2	3	1
Part397	4	3	3	2	3	2	3	2	4	4	3	4	2	3	3	3	4	3	3	3
Part398	4	4	2	1	4	1	1	1	3	4	2	2	1	4	3	3	4	1	3	1
Part399	4	3	3	1	4	1	1	2	3	4	1	2	1	4	2	5	3	3	4	1
Part400	4	3	1	1	3	1	1	1	3	4	1	4	1	3	2	4	2	1	4	1
Part405	4	5	3	3	4	1	2	1	4	3	2	4	1	5	4	4	4	1	3	2
Part406	4	1	2	1	4	1	1	1	4	4	1	5	1	2	3	5	5	3	4	1
Part407	5	4	2	4	3	1	4	1	5	5	4	5	1	3	3	4	4	2	5	4
Part409	4	5	2	3	3	2	2	2	3	4	2	2	3	3	5	3	4	2	2	2
Part410	5	5	3	3	4	1	5	3	4	1	3	5	1	5	5	3	5	3	5	5
Part416	4	1	1	4	4	3	4	3	4	4	5	3	2	1	5	3	5	4	4	4
Part417	4	3	2	1	4	1	1	2	4	4	2	5	1	3	4	5	5	4	4	1
Part418	4	3	2	1	4	1	1	1	4	4	1	2	1	4	3	4	4	1	5	1
Part419	4	1	2	2	5	1	1	1	5	5	3	5	1	2	1	5	5	1	5	1
Part424	3	3	3	2	4	1	1	2	5	4	3	4	1	1	3	3	4	2	3	1
Part427	4	3	2	2	4	1	1	1	3	3	3	3	1	2	3	3	4	4	4	1
Part430	3	4	2	3	2	1	3	1	4	2	4	2	4	2	4	3	5	4	3	3
Part431	3	2	3	3	4	1	1	1	4	4	2	3	1	2	2	3	4	3	5	1
Part432	3	4	2	2	3	1	2	1	3	2	2	2	1	3	2	4	5	2	5	2
Part433	3	2	2	5	2	3	5	1	2	3	5	5	1	2	5	4	4	5	2	5
Part439	3	3	2	1	2	2	1	1	2	3	2	4	1	2	4	3	4	2	3	1
Part445	5	5	3	4	4	2	5	1	4	5	5	4	2	3	5	4	5	4	5	4
Part448	4	5	5	4	5	1	3	2	3	4	4	5	2	5	3	4	5	4	5	3
Part449	5	3	3	2	3	1	2	3	5	5	2	4	1	2	5	4	3	5	4	2
Part450	4	4	4	1	5	1	1	2	5	4	2	3	2	4	1	5	4	2	5	1
Part451	4	1	3	1	4	1	1	1	5	4	3	4	1	2	3	3	5	4	5	1
Part457	4	3	1	1	3	1	2	3	3	4	3	2	1	4	3	3	3	1	3	2
Part458	2	4	3	2	3	1	1	1	2	2	1	2	1	2	2	3	3	1	4	1
Part462	5	4	3	4	3	2	4	2	5	4	4	2	2	3	5	3	4	3	3	2
Part463	4	4	3	3	4	3	2	2	5	3	4	4	2	4	4	3	4	3	4	2
Part464	4	4	2	2	3	2	3	3	3	2	4	3	3	1	4	2	2	4	2	2
Part465	4	2	4	2	3	1	2	2	4	3	2	2	1	4	2	3	4	2	4	1
Part466	3	4	4	4	2	4	4	1	2	2	4	2	2	3	5	2	2	4	2	4
Part467	3	4	1	1	4	3	3	2	2	3	1	4	1	1	2	4	4	1	2	3
Part469
Part470	5	2	5	5	4	1	2	2	5	2	2	1	1	5	2	5	1	5	2	2
Part472	4	3	3	2	4	2	2	1	4	2	1	4	3	3	4	3	4	3	3	2
Part473	4	1	1	1	4	1	1	1	3	4	1	1	1	3	1	4	3	1	5	1
Part474	4	3	3	1	3	1	2	2	4	3	2	3	1	3	2	3	4	4	3	2
Part475
Part476	3	4	3	2	3	1	1	1	4	4	2	1	1	3	4	3	4	2	4	1
Part477	4	2	3	1	4	1	1	1	4	4	2	1	1	3	2	4	3	1	3	1
Part478	4	2	4	2	4	1	1	1	4	4	1	2	1	3	3	4	4	1	4	1
Part479	3	5	3	4	2	2	4	2	3	3	4	4	1	2	5	2	4	5	3	5
Part480	5	4	4	3	5	2	2	1	5	3	2	4	1	4	3	4	4	3	4	2
Part481	4	4	3	2	3	2	1	1	4	3	2	3	1	5	4	3	3	3	4	1
Part482	3	4	2	1	3	1	1	2	3	4	5	5	1	3	3	4	4	1	5	1
Part483	4	3	3	2	3	1	1	1	4	4	3	2	1	4	2	3	2	2	3	1
Part484	5	5	3	4	5	1	1	1	4	5	5	4	1	2	5	4	4	5	4	1
Part485	3	3	2	2	2	2	3	2	3	3	2	3	2	3	3	3	3	3	3	3
Part486	5	5	2	5	3	2	3	4	5	5	5	2	2	3	5	1	4	5	4	3
Part487	4	3	4	3	3	1	2	1	4	3	1	2	1	3	2	3	3	2	3	2
Part488	4	4	3	1	4	1	3	1	5	3	1	4	1	3	4	3	4	2	3	3
Part489	3	4	4	3	4	5	3	1	4	3	1	1	1	4	4	3	4	2	3	3
Part491	4	5	2	2	5	1	1	1	4	5	2	3	1	3	4	3	5	1	4	1
Part492	3	2	2	1	3	1	1	2	3	4	2	3	1	2	2	3	4	3	3	1
Part494	2	4	1	3	1	2	5	2	2	2	4	5	1	1	5	1	3	3	1	5
Part495	4	2	4	1	5	1	1	2	5	4	1	4	1	4	2	4	4	2	5	1
Part497	4	2	3	2	4	1	2	1	4	5	2	3	1	4	2	5	4	2	4	2
Part499	3	5	3	5	1	5	5	1	1	1	1	1	5	1	5	3	5	3	5	5
Part500	5	4	1	1	4	1	1	1	5	4	2	2	1	4	4	4	3	3	5	1
Part501	3	4	3	3	3	1	3	2	3	4	2	4	2	2	4	2	4	4	3	2
Part502	4	4	3	3	4	1	1	1	4	4	3	4	1	4	4	3	4	4	4	1
Part503	4	4	1	2	4	1	2	1	4	4	3	3	1	4	3	5	5	2	5	2
Part509	4	5	4	4	5	1	2	3	4	5	4	4	2	3	4	4	4	5	4	2
Part510
Part512	4	3	1	1	3	1	1	1	5	3	2	2	1	3	3	4	5	1	4	1
Part514	5	4	4	2	2	1	1	1	4	4	4	2	1	4	5	4	4	4	4	1
Part516	4	5	3	4	5	2	1	1	3	4	2	4	1	4	5	5	3	2	5	1
Part517	4	5	2	3	1	3	5	1	3	1	5	4	4	1	5	3	5	4	3	5
Part518	2	3	3	1	3	2	1	2	3	4	4	5	2	3	4	4	3	4	5	2
Part521	4	3	3	1	4	1	1	1	5	5	1	1	1	4	3	5	5	1	5	1
Part524	3	4	3	2	3	1	1	1	2	3	1	2	1	2	1	2	4	2	3	1
Part525	2	3	2	1	2	1	1	2	2	3	3	4	1	2	3	3	3	2	3	1
Part526	5	4	5	4	5	2	3	1	4	5	3	4	1	4	2	4	5	4	5	1
Part527	3	5	2	1	5	1	1	1	4	5	1	5	1	5	4	5	5	1	5	1
Part528	4	3	2	1	2	1	4	1	5	4	2	4	1	2	5	3	4	1	3	4
Part532	5	2	3	2	4	2	4	1	5	5	3	2	1	4	4	4	5	1	3	4
Part536	3	5	2	4	2	3	5	4	5	4	5	5	5	3	5	2	3	5	2	5
Part541	5	3	2	2	5	1	2	2	4	4	3	4	2	2	3	4	3	3	3	3
Part542	4	3	1	1	4	1	1	1	4	5	1	3	1	4	2	4	4	3	5	1
Part543	4	3	2	2	4	1	1	1	3	5	1	3	1	4	2	4	5	1	5	1
Part545	4	4	3	4	3	2	3	2	4	4	5	3	1	4	4	4	5	4	4	3
Part547	5	3	2	1	4	2	1	1	3	3	2	3	1	2	2	3	2	1	4	1
Part549	3	4	4	3	2	2	4	1	4	3	4	5	3	3	4	5	5	3	2	4
Part550	4	4	4	2	5	3	1	1	4	3	1	1	1	3	2	3	4	1	4	1
Part556	4	3	3	1	3	1	1	1	2	2	1	1	1	3	2	3	2	1	4	1
Part557	3	4	3	1	3	1	1	4	1	3	4	2	1	3	3	1	5	4	4	1
Part558	4	3	4	2	2	1	1	1	4	5	1	4	2	3	3	3	2	3	3	1
Part560	3	4	3	2	3	2	1	1	5	3	2	3	1	2	4	3	4	3	4	1
Part561	3	3	3	2	3	1	2	1	4	4	3	3	3	2	4	5	4	3	4	2
Part574	4	3	3	2	3	2	3	2	4	3	3	3	2	3	3	4	4	2	4	3
Part575	3	5	4	5	5	2	4	3	3	4	5	5	3	3	5	5	3	4	4	3
Part577	4	4	3	3	3	2	2	3	4	4	4	3	1	4	2	1	4	1	3	2
Part578	4	3	4	2	4	1	1	2	3	2	2	3	1	3	3	4	4	2	5	1
Part580	4	2	3	2	5	1	1	1	5	4	2	3	1	5	4	4	5	5	5	1
Part583	5	2	3	2	4	1	2	2	5	5	2	2	1	3	2	5	4	3	3	2
Part588	2	4	3	2	4	4	2	1	1	5	3	3	2	1	1	3	1	1	3	2
Part591	4	3	2	1	3	1	1	1	3	3	1	3	1	2	3	3	5	3	5	1
Part594	3	4	2	2	3	1	3	1	3	3	4	4	1	2	5	3	4	4	4	3
Part597	4	2	2	4	3	2	4	1	1	4	2	4	1	2	4	2	4	3	2	4
Part598	4	4	3	3	4	2	2	1	4	3	2	2	2	2	4	3	5	4	3	2
Part600	4	3	3	2	4	2	2	1	3	4	2	2	2	4	3	4	4	3	4	2
Part604	5	3	2	1	4	2	1	1	5	4	3	2	1	4	3	4	4	1	5	1
Part605	3	4	2	2	4	1	2	1	2	4	2	1	1	1	3	4	5	2	4	1
Part606	4	3	1	1	5	1	1	2	4	3	1	3	1	2	2	4	4	1	4	1
Part608	5	4	4	3	3	1	1	1	3	2	2	3	1	1	4	3	5	2	4	1
Part609	3	3	3	3	4	2	2	1	4	4	2	3	1	3	2	4	4	4	3	2
Part610	4	3	3	1	3	2	2	1	4	3	3	4	1	4	4	3	3	3	2	2
Part617	4	5	3	5	5	1	2	1	4	5	2	4	1	4	5	5	5	4	5	2
Part623	4	5	4	4	3	2	4	1	3	4	2	2	1	4	5	3	5	4	4	4
Part626	3	2	3	1	4	1	3	1	4	4	2	3	2	2	2	3	4	3	4	3
Part627	3	2	3	1	4	1	1	1	5	4	1	2	1	1	2	5	5	2	4	1
Part628	3	4	2	5	2	1	4	1	3	3	2	4	2	2	5	2	4	4	3	4
Part630	4	4	2	4	3	2	1	1	2	3	3	3	1	2	4	3	4	3	4	1
Part631	5	4	3	2	4	1	1	1	4	4	1	3	1	3	4	4	4	3	4	1
Part632	3	4	2	2	1	1	1	1	2	2	3	4	3	2	3	3	4	2	1	1
Part633	3	4	3	3	4	3	1	2	4	4	1	2	1	4	3	4	5	2	3	1
Part637	4	4	2	3	4	1	1	1	4	4	2	1	1	2	3	3	4	1	5	1
Part638	4	5	3	4	3	2	3	1	2	4	3	3	1	4	4	4	5	4	5	3
Part640	4	3	3	3	4	1	2	1	4	3	3	5	3	3	4	4	5	2	5	2
Part641	4	4	3	2	4	2	2	1	3	3	1	1	1	2	3	4	2	1	5	2
Part643	5	3	3	3	2	3	2	2	4	4	3	2	3	5	4	3	3	2	5	2
Part644	4	3	3	3	3	2	3	1	4	3	2	3	3	4	4	4	4	3	4	3
Part648	3	1	1	1	4	1	1	1	3	4	1	1	1	3	1	3	4	1	4	1
Part649	4	5	3	3	2	2	1	1	4	5	3	3	1	2	5	3	5	3	4	1
Part651	4	3	2	2	4	1	2	2	4	3	3	4	1	3	3	3	4	3	3	2
Part652	3	2	1	1	4	1	1	1	4	4	4	2	1	1	1	4	5	1	5	1
Part653	3	5	3	2	4	2	2	2	2	4	3	2	1	1	3	3	3	3	2	1
Part654	4	3	2	2	4	1	3	2	5	4	2	2	1	3	4	5	3	2	5	3

## Sheet: SPQ_data
ID	SPQ_it1	SPQ_it2	SPQ_it3	SPQ_it4	SPQ_it5	SPQ_it6	SPQ_it7	SPQ_it8	SPQ_it9	SPQ_it10	SPQ_it11	SPQ_it12	SPQ_it13	SPQ_it14	SPQ_it15	SPQ_it16	SPQ_it17	SPQ_it18	SPQ_it19	SPQ_it20	SPQ_it21	SPQ_it22	SPQ_it23	SPQ_it24	SPQ_it25	SPQ_it26	SPQ_it27	SPQ_it28	SPQ_it29	SPQ_it30	SPQ_it31	SPQ_it32	SPQ_it33	SPQ_it34	SPQ_it35	SPQ_it36	SPQ_it37	SPQ_it38	SPQ_it39	SPQ_it40	SPQ_it41	SPQ_it42	SPQ_it43	SPQ_it44	SPQ_it45	SPQ_it46	SPQ_it47	SPQ_it48	SPQ_it49
Part1	0	0	0	0	0	1	0	1	1	0	0	0	0	0	1	0	0	0	0	1	0	0	0	1	0	1	1	0	0	0	0	0	1	0	1	1	0	0	0	0	1	0	1	0	0	0	0	0	1
Part2	1	1	0	0	0	0	0	0	1	0	0	1	1	0	0	0	0	1	0	0	0	0	0	0	0	0	1	1	0	0	0	0	0	0	0	1	0	0	0	0	0	0	0	1	0	0	0	0	0
Part3	1	0	0	0	0	0	0	0	0	0	0	0	0	0	0	0	0	0	0	0	1	0	0	0	0	0	0	0	0	0	0	0	0	0	0	0	0	0	0	0	0	0	0	0	0	0	0	0	0
Part4	1	0	0	0	1	0	0	1	0	0	0	0	0	1	0	1	0	0	0	0	0	0	1	0	0	0	0	0	0	0	0	0	0	0	0	0	0	0	0	0	0	0	0	0	0	0	0	0	1
Part5	0	1	0	0	1	0	1	1	0	0	0	1	0	0	0	1	1	0	0	1	1	0	1	1	1	0	0	0	1	1	0	0	0	0	0	0	0	1	0	0	0	1	0	0	0	0	0	1	0
Part6	1	0	1	0	1	0	1	1	1	0	0	1	1	1	0	1	0	0	1	1	0	1	1	0	0	0	1	1	0	0	0	0	0	0	0	0	1	0	0	0	0	1	0	1	0	0	0	1	0
Part7	1	0	0	0	1	0	0	1	1	0	0	1	0	1	0	1	0	0	0	0	0	0	1	0	0	0	0	0	0	0	1	0	1	0	1	0	1	0	0	0	0	1	1	0	0	0	0	0	0
Part8	0	0	0	0	0	0	0	0	0	0	0	0	0	0	0	1	0	1	1	0	0	0	0	0	0	0	1	0	0	0	0	0	0	0	0	0	0	0	0	0	0	0	0	1	0	0	0	0	1
Part9	0	0	0	0	0	0	0	0	0	0	0	1	0	0	0	0	0	0	0	0	1	0	0	0	0	0	0	0	0	0	0	0	0	0	0	0	0	0	0	0	0	0	0	0	0	0	0	0	0
Part10	0	0	0	0	0	0	0	0	0	0	0	0	0	0	0	0	0	0	0	0	0	0	0	0	0	0	0	0	0	0	0	0	0	0	0	0	0	0	0	0	0	0	0	0	0	0	0	0	0
Part11	0	1	0	0	0	0	1	0	0	0	0	0	0	0	0	1	0	0	1	1	0	0	0	0	0	0	0	0	0	0	0	0	0	0	0	0	0	0	0	0	0	1	0	0	0	0	0	0	0
Part12	1	0	0	0	0	0	0	0	0	0	0	0	0	0	0	1	0	0	0	1	1	0	0	0	0	0	0	0	0	0	0	0	0	1	0	1	0	0	0	0	0	0	0	0	0	0	0	0	0
Part13	1	0	0	0	0	0	1	1	0	0	0	1	1	0	1	1	0	0	0	0	1	0	0	0	1	0	0	1	0	1	0	0	0	0	0	0	0	0	0	0	0	0	0	0	0	0	0	0	1
Part14	1	0	0	1	0	0	1	0	0	0	0	1	1	0	0	1	0	0	0	1	1	0	0	0	1	0	1	1	0	1	0	0	0	0	0	0	0	0	1	0	0	1	0	1	0	0	1	0	0
Part15	1	0	0	0	0	0	0	0	1	0	0	0	0	0	0	0	0	0	0	0	1	0	0	0	0	0	1	0	0	0	0	0	0	0	0	0	0	0	0	0	0	0	0	0	0	0	0	0	0
Part16	1	0	0	0	0	0	1	1	0	0	0	0	0	0	0	1	0	1	1	0	0	0	0	0	1	0	1	1	0	0	0	0	0	0	0	0	0	0	0	0	0	1	0	0	0	1	0	0	1
Part17	1	0	0	0	0	0	0	0	1	1	0	1	0	0	0	0	0	0	1	1	1	0	0	0	1	0	1	1	0	0	0	0	0	0	0	1	0	0	0	0	0	0	0	0	0	0	0	0	0
Part18	1	0	0	1	0	0	1	0	1	1	0	1	1	0	0	1	1	0	1	0	1	0	0	0	1	0	1	1	0	1	0	0	0	0	1	0	0	0	0	0	0	0	0	0	0	0	0	0	1
Part19	0	0	0	0	0	0	0	0	0	0	0	0	0	0	0	0	0	0	0	0	0	0	0	0	0	0	0	0	0	0	0	0	0	0	0	0	0	0	0	0	0	0	0	0	0	0	0	0	0
Part20	0	0	0	0	0	0	0	0	0	0	0	0	0	0	0	0	0	0	0	0	0	0	0	0	0	0	0	0	0	0	0	0	0	0	0	0	0	0	0	0	0	0	0	0	0	0	0	0	0
Part21	1	0	0	1	0	0	0	1	1	0	0	0	0	0	0	1	1	0	1	1	0	0	0	1	1	0	1	0	1	1	0	0	1	0	0	0	0	1	0	0	0	0	0	0	0	1	0	0	0
Part22	1	0	0	0	0	0	0	0	1	1	0	0	0	0	0	1	1	0	1	1	0	0	0	0	0	0	1	0	0	1	0	0	0	1	0	0	1	0	0	0	0	0	0	1	0	0	0	0	0
Part23	1	0	0	0	0	0	0	0	0	0	0	0	0	0	0	1	0	0	0	0	0	0	0	0	0	0	1	0	0	0	0	0	0	0	0	0	0	0	0	0	0	0	0	0	0	0	0	0	0
Part24	1	1	0	1	0	1	1	1	1	1	1	1	1	1	1	1	1	1	1	1	0	0	1	1	1	0	1	1	1	1	1	1	1	1	0	1	1	1	0	0	1	0	1	1	1	1	0	0	1
Part25	1	0	0	0	0	0	0	0	0	0	0	0	0	0	0	0	1	0	0	0	0	0	0	1	0	0	0	0	1	0	0	0	1	0	0	0	0	1	0	0	0	0	0	0	0	1	0	0	1
Part26	0	0	0	0	0	0	0	0	0	0	0	0	0	1	0	1	0	0	0	0	0	0	0	0	0	0	0	0	0	0	0	0	0	0	0	0	0	0	0	0	0	0	0	0	0	0	0	0	0
Part27	1	0	0	0	0	0	0	0	0	0	0	1	1	1	0	1	0	0	0	1	0	1	1	0	1	0	0	1	0	0	0	0	0	0	0	0	1	0	1	1	1	1	0	0	0	0	0	1	0
Part28	1	0	0	0	0	0	0	0	1	0	0	1	0	1	0	1	1	1	1	1	1	0	0	0	1	0	1	1	0	0	0	0	0	0	0	0	1	0	0	0	1	0	0	0	0	0	0	0	0
Part29	0	1	1	0	0	0	0	0	1	1	0	1	0	0	1	1	0	0	0	1	1	0	1	0	0	0	1	1	0	1	0	0	0	1	0	1	0	1	0	0	1	0	0	0	0	0	0	0	0
Part30	0	0	0	0	1	0	0	0	0	0	0	0	0	0	0	1	0	0	0	0	0	0	0	0	0	0	0	0	0	0	0	0	0	0	0	0	0	0	0	0	0	0	0	0	0	0	0	0	0
Part31	1	1	0	0	0	0	0	1	0	0	0	0	0	0	0	0	1	0	1	1	0	0	0	1	0	0	1	0	1	0	0	0	1	0	0	1	1	1	0	0	1	0	0	0	0	1	0	0	0
Part32	0	1	0	1	0	1	1	1	1	0	1	0	0	0	1	0	1	0	1	1	0	0	0	1	0	0	1	0	1	0	0	0	1	0	1	1	0	1	0	0	1	0	1	0	0	1	0	0	1
Part34	0	0	0	0	1	0	1	1	1	0	0	0	0	0	0	1	1	0	1	0	0	0	0	0	0	0	1	0	0	0	0	0	0	0	0	0	0	0	0	0	0	0	0	0	0	0	0	0	0
Part36	1	1	0	0	0	0	0	0	0	1	0	0	0	0	0	0	0	0	0	0	0	0	0	0	1	0	1	0	0	1	0	0	0	0	1	0	0	1	0	0	1	0	0	0	0	0	0	0	0
Part38	0	0	0	0	0	0	0	0	0	0	0	0	0	0	0	0	0	0	0	0	0	0	0	0	0	0	0	0	0	0	0	0	0	0	0	0	0	0	0	0	0	0	0	0	0	0	0	0	0
Part39	0	0	0	1	0	0	0	0	0	1	1	0	1	0	1	0	0	0	1	1	1	1	0	0	1	0	1	0	0	0	0	0	0	0	0	1	0	0	0	0	1	0	0	0	0	0	0	0	0
Part40	0	0	0	0	0	0	0	0	0	0	0	0	0	0	0	0	0	0	1	0	0	0	0	0	0	0	1	0	0	0	0	0	0	0	0	0	0	0	0	0	0	0	0	0	0	0	0	0	0
Part41	1	0	0	0	0	0	0	0	0	0	0	0	0	0	0	1	0	0	1	0	0	0	0	0	0	0	1	0	0	0	0	0	0	1	0	0	0	0	0	0	0	0	0	0	0	0	0	0	0
Part42	0	0	0	0	0	0	1	0	0	0	1	1	0	0	0	1	1	0	1	1	1	0	0	0	0	0	1	0	0	1	1	1	0	1	0	0	0	0	0	1	1	0	0	0	1	0	0	0	1
Part43	1	0	0	0	1	0	1	1	1	0	0	1	1	1	0	1	1	0	1	0	0	0	1	0	1	0	0	1	0	1	0	0	0	0	0	0	1	0	0	0	0	0	0	0	0	0	1	0	0
Part44	1	0	0	1	0	0	0	0	0	0	0	1	1	0	0	0	0	0	0	0	1	0	0	0	0	0	0	1	0	1	0	0	0	0	0	0	0	0	1	0	0	0	0	0	0	0	0	0	0
Part45	0	1	0	0	0	1	1	1	1	1	1	0	0	1	1	1	1	1	1	1	0	0	1	1	0	1	1	0	1	0	0	0	1	0	1	1	0	1	0	0	1	1	1	1	0	1	0	0	1
Part46	0	0	0	0	0	0	0	0	0	0	0	0	0	0	0	0	0	0	0	0	0	0	0	0	0	0	0	0	0	0	0	0	0	0	0	0	0	0	0	0	0	0	0	0	0	0	0	0	0
Part47	1	0	0	0	0	0	0	0	0	0	0	0	0	0	0	0	0	0	1	0	1	0	0	0	0	0	1	0	0	0	0	0	0	0	0	0	1	0	0	0	0	0	0	0	0	0	0	0	0
Part48	0	0	0	0	0	0	0	0	0	0	0	0	0	0	0	1	0	0	0	1	0	0	0	0	0	0	0	0	0	0	0	0	0	0	0	0	0	0	0	0	0	0	0	0	0	0	0	0	0
Part49	1	0	0	0	0	0	0	0	0	0	0	0	0	0	0	1	0	0	0	0	1	0	0	0	0	0	0	0	0	0	0	0	0	0	0	0	0	0	0	0	0	0	0	0	0	0	0	0	0
Part50	0	0	0	0	0	0	0	0	0	1	0	0	0	0	0	1	1	0	1	1	1	0	0	0	1	0	1	1	0	0	0	0	0	0	0	0	0	0	0	0	0	0	0	0	0	0	0	0	0
Part51	1	0	0	1	0	0	0	0	1	0	1	1	1	1	0	1	0	0	1	1	1	0	0	1	0	0	1	0	0	1	0	0	0	0	0	0	0	0	0	0	0	0	0	0	0	0	0	0	0
Part52	1	0	0	0	1	0	1	1	0	0	0	0	0	1	0	1	1	0	0	0	1	0	1	0	1	0	0	1	0	0	0	0	1	1	1	0	1	1	0	0	0	1	1	0	0	0	0	0	0
Part53	1	1	1	0	0	0	1	1	0	0	0	0	1	0	1	1	1	0	0	0	0	0	0	0	1	0	1	1	1	0	0	0	0	0	0	1	0	1	0	0	1	1	0	0	0	1	0	0	0
Part54	0	1	0	0	0	0	0	1	1	0	0	0	0	0	0	1	0	0	0	1	0	0	0	0	1	0	0	0	0	0	0	0	0	1	0	0	0	1	0	0	1	0	0	0	0	0	0	0	0
Part55	1	0	0	0	1	0	1	1	1	0	0	0	0	1	0	1	1	0	0	0	0	1	1	1	1	0	1	0	0	0	0	0	1	0	1	1	1	0	0	0	1	1	0	0	0	0	0	1	0
Part58	0	0	0	0	1	0	1	0	1	1	0	0	0	1	1	1	0	0	1	0	1	1	1	0	1	0	1	1	0	0	0	1	0	0	0	0	0	0	1	0	0	1	0	0	1	0	0	0	0
Part59	0	0	0	0	1	0	1	1	1	0	1	0	0	1	1	1	1	0	0	0	0	0	1	0	1	0	0	0	0	0	0	0	0	1	1	1	0	1	0	0	1	1	0	0	0	0	0	0	0
Part60	1	0	0	0	0	0	1	0	0	0	0	1	0	0	0	1	0	0	0	1	1	0	0	0	1	0	1	1	0	1	0	0	0	1	0	0	1	1	0	0	0	0	0	1	0	0	0	1	0
Part61	1	1	0	0	0	0	0	1	0	0	0	1	0	0	0	1	0	0	0	1	0	0	1	0	0	0	0	0	1	0	0	0	1	0	1	0	1	0	0	0	0	0	0	0	0	0	0	0	0
Part62	1	0	0	0	0	0	0	1	0	0	0	0	0	0	0	0	0	0	0	0	0	0	0	0	0	0	0	0	0	0	0	0	0	0	0	0	0	0	0	0	0	0	0	0	0	0	0	0	0
Part63	1	0	0	0	1	0	1	1	0	0	0	0	0	1	0	1	0	0	1	0	1	0	1	0	0	0	1	0	0	0	0	0	1	0	0	0	0	1	0	0	0	0	0	0	0	0	0	0	0
Part64	0	0	0	0	0	1	1	0	1	1	0	1	0	0	0	1	0	0	1	0	0	0	0	0	0	0	0	0	0	0	0	0	0	1	0	0	0	0	0	0	0	0	0	0	0	0	0	0	0
Part65	0	0	0	0	0	0	0	0	1	1	0	0	0	0	0	0	0	0	0	0	0	0	0	0	0	0	1	0	0	0	0	0	0	0	0	0	0	0	0	0	0	0	0	0	0	0	0	0	0
Part66	0	1	1	1	0	1	1	0	0	0	0	1	1	1	0	1	0	0	0	0	1	1	0	1	1	0	0	1	1	1	0	0	0	0	0	0	1	1	1	0	0	0	0	0	0	1	1	1	0
Part67	0	0	0	0	0	1	0	0	0	0	0	0	0	0	0	0	0	0	0	0	0	0	0	0	0	0	0	1	0	1	0	0	0	0	0	0	0	0	1	0	0	0	0	0	1	0	0	0	0
Part68	1	0	0	0	0	0	0	0	1	0	0	1	1	0	1	1	0	1	1	1	1	0	0	0	0	0	1	0	0	1	1	0	0	0	0	0	0	0	0	0	0	0	0	0	0	0	0	0	0
Part69	0	0	0	1	0	0	0	1	0	0	0	0	1	0	0	0	0	0	0	0	1	0	0	0	1	0	0	1	0	1	0	0	0	0	0	0	0	0	1	0	0	0	0	0	0	0	0	0	0
Part70	1	0	0	0	0	0	0	0	1	1	1	0	1	0	0	0	0	1	1	0	1	0	0	0	1	0	1	0	0	0	0	0	0	1	0	1	0	0	1	0	0	0	0	1	0	0	0	1	0
Part72	0	0	0	0	0	0	0	0	0	0	0	0	0	0	0	0	0	0	0	0	0	0	0	0	0	0	1	0	0	0	0	0	0	0	0	0	0	0	0	0	0	0	0	0	0	0	0	0	1
Part73	1	0	0	0	0	0	0	0	0	0	0	0	0	0	0	0	0	0	1	0	1	0	0	0	1	0	1	0	0	0	0	0	0	0	0	1	0	1	0	0	1	0	0	0	0	0	0	0	0
Part74	1	1	0	0	1	1	0	0	1	0	0	1	0	1	0	0	0	0	1	0	0	0	1	0	1	0	1	0	0	0	0	0	0	0	0	0	0	0	1	0	0	0	0	0	0	0	0	0	0
Part75	1	0	0	0	0	0	0	0	0	0	0	0	0	0	0	0	0	0	0	0	0	0	0	0	0	0	1	1	0	0	0	0	0	0	0	1	0	0	0	0	0	0	0	0	0	0	0	0	0
Part76	0	0	0	0	0	0	0	0	0	0	0	0	0	0	0	0	0	0	0	0	0	0	0	0	0	0	1	0	0	0	0	0	1	0	0	0	0	0	0	0	0	0	0	0	0	0	0	0	0
Part77	1	1	0	0	0	0	0	0	1	1	0	0	1	1	1	1	0	0	1	1	1	1	1	1	0	1	1	0	1	0	0	0	0	0	0	0	1	0	0	0	0	0	0	1	1	1	0	1	0
Part78	0	0	0	0	0	0	0	0	1	0	0	0	0	0	0	1	0	0	1	1	0	0	0	0	0	0	1	0	1	0	0	0	0	0	0	0	0	1	0	0	0	0	0	0	0	1	0	0	0
Part79	1	0	0	0	0	0	1	1	1	0	0	0	0	0	1	0	0	0	1	0	0	0	0	1	0	0	1	0	0	0	0	0	0	0	0	0	0	1	0	0	0	1	0	1	0	0	0	0	1
Part80	1	0	0	0	0	0	0	0	0	0	0	1	0	1	1	1	0	0	0	1	1	0	0	1	0	0	1	1	0	1	0	0	0	0	0	0	1	0	1	0	0	0	0	0	0	0	0	1	0
Part81	1	0	0	0	0	0	0	0	0	0	0	0	0	0	0	0	0	1	1	1	0	0	0	0	1	0	0	0	1	0	0	0	0	0	0	1	0	1	1	0	1	0	0	0	0	1	0	1	0
Part82	1	0	0	0	0	0	0	0	0	0	0	0	0	0	0	1	1	0	0	0	0	0	0	0	0	0	1	1	0	0	0	0	0	0	0	1	1	0	0	0	1	0	0	0	0	0	0	0	0
Part83	1	0	0	0	0	0	0	1	1	1	0	1	1	1	1	0	1	1	1	1	1	0	1	1	0	0	1	1	1	1	0	0	1	0	0	1	1	1	1	0	1	0	0	1	1	1	0	0	0
Part84	0	0	0	0	0	0	1	1	1	0	0	0	0	0	0	0	0	0	1	1	0	0	0	1	0	0	1	0	1	0	0	0	0	0	0	1	0	1	0	0	0	0	0	0	0	1	0	0	0
Part85	0	0	0	0	0	0	0	0	0	1	0	0	0	0	0	1	1	0	0	0	0	0	1	0	0	0	0	0	0	1	0	0	1	1	0	1	0	0	0	0	0	0	0	0	0	0	0	0	0
Part86	0	0	0	0	1	0	0	1	0	0	0	0	0	1	1	0	0	0	0	0	0	0	1	0	0	0	0	0	0	0	0	1	0	0	0	0	0	0	0	0	0	0	0	0	0	0	0	0	0
Part87	0	1	0	0	1	0	0	1	0	0	0	0	0	0	1	0	0	0	0	0	0	0	0	1	0	0	1	0	0	0	0	0	0	0	0	0	0	1	0	0	0	0	0	0	0	1	0	0	0
Part88	1	1	0	0	0	0	1	1	0	1	0	0	0	0	1	1	0	0	0	0	0	0	0	1	1	0	0	0	0	0	0	0	1	0	0	0	1	1	0	0	0	0	0	0	0	1	0	0	0
Part89	1	0	0	0	0	0	0	0	1	0	0	1	0	1	0	1	0	0	1	1	1	0	1	0	1	0	0	0	0	0	0	0	0	1	0	0	1	0	0	0	1	0	0	0	1	0	0	1	0
Part90	1	0	0	0	0	1	0	1	1	1	0	1	1	0	1	1	1	1	1	1	0	1	0	0	1	0	1	1	0	1	0	0	0	0	0	1	0	1	1	0	1	0	0	1	0	0	0	0	0
Part91	0	0	0	0	0	0	0	0	0	0	0	0	0	0	0	0	0	0	0	0	0	0	0	0	0	0	1	0	0	0	0	0	0	0	0	0	0	0	0	0	1	0	0	0	0	0	0	0	0
Part92	0	0	0	0	0	0	0	0	1	0	0	1	0	1	0	1	1	0	1	0	0	0	0	0	0	0	1	0	0	1	0	0	0	0	0	0	0	0	1	0	0	0	0	0	0	0	0	0	0
Part93	1	0	0	0	0	0	0	0	1	0	0	0	1	1	0	0	0	0	1	1	0	0	1	0	1	0	1	0	0	0	0	0	0	0	0	1	0	0	0	0	1	0	0	0	0	0	0	0	0
Part94	1	0	0	0	0	0	0	1	1	0	0	1	0	0	1	1	0	0	1	1	0	0	0	0	1	0	1	1	0	1	0	0	0	0	0	1	0	0	0	0	0	0	0	1	0	0	0	1	0
Part95	1	0	0	0	0	0	0	0	0	1	0	1	0	0	0	0	0	0	0	0	0	1	1	0	1	0	1	1	0	0	0	0	0	0	0	0	0	0	0	0	0	0	0	0	0	0	0	0	0
Part97	1	1	0	0	1	0	0	0	0	0	1	0	0	0	0	0	0	0	0	1	1	0	0	1	1	1	1	0	1	0	0	0	0	0	1	0	0	1	0	0	1	0	0	0	0	1	0	0	0
Part98	1	0	0	0	0	1	0	1	0	0	0	0	0	0	0	1	0	1	0	1	0	0	1	0	1	0	1	1	0	1	1	0	0	1	0	1	1	0	0	0	1	0	0	0	1	0	0	1	0
Part99	1	1	0	0	0	0	0	0	1	1	0	1	1	0	0	1	0	0	1	1	1	0	0	0	1	0	1	0	0	0	0	0	0	1	0	1	1	0	1	0	0	0	0	0	0	0	0	1	0
Part100	1	0	1	1	0	0	0	0	0	1	0	1	1	1	0	0	0	0	1	1	0	0	1	0	1	0	1	1	0	1	0	0	0	0	0	0	1	0	0	1	0	0	0	0	1	0	1	0	0
Part101	0	0	0	0	1	0	0	1	1	1	0	1	0	1	0	0	1	0	1	0	0	1	1	0	0	0	0	0	0	0	1	1	0	0	0	1	0	0	0	0	0	1	1	1	0	0	0	0	1
Part102	1	0	1	1	0	0	1	0	1	1	0	1	1	1	0	0	0	1	1	1	0	0	0	0	1	0	1	0	0	1	0	0	0	0	0	1	1	0	0	0	0	0	0	0	0	0	1	0	0
Part103	1	0	0	1	0	1	0	0	0	0	1	0	0	0	0	0	1	0	0	1	0	1	0	0	0	0	1	1	0	0	0	0	0	0	0	0	1	0	1	0	1	0	0	1	0	0	0	0	1
Part104	1	1	0	0	0	0	0	0	1	1	0	1	0	1	0	1	1	0	1	0	0	0	0	0	0	0	1	1	0	0	0	0	0	0	0	1	0	1	0	0	0	0	0	1	1	0	0	1	0
Part105	1	0	0	0	0	0	0	0	0	0	0	0	0	0	0	0	0	0	0	0	0	0	0	0	0	0	0	0	0	0	0	0	0	0	0	0	0	1	0	0	1	0	0	0	0	0	1	1	1
Part106	1	0	0	0	0	0	0	1	0	0	0	1	0	0	0	1	0	0	0	1	1	0	0	0	1	0	0	1	0	0	0	0	0	0	0	0	0	0	1	0	0	0	0	0	0	0	0	0	0
Part107	0	0	0	0	0	0	0	0	0	1	0	0	0	1	0	1	1	0	0	1	0	1	0	1	1	0	1	0	1	1	0	0	0	0	0	0	1	1	0	0	0	0	0	0	0	0	0	0	0
Part108	0	1	0	0	0	1	0	1	1	0	1	0	0	1	1	0	1	0	0	1	0	0	1	1	1	0	0	0	1	0	0	0	1	0	1	0	0	1	0	0	1	0	0	0	0	1	0	0	1
Part109	1	0	0	1	0	0	1	0	1	0	1	0	1	0	0	1	1	0	1	0	1	0	0	1	1	0	1	1	1	1	1	0	0	1	0	1	1	1	0	0	0	1	0	1	0	0	0	0	0
Part110	1	0	0	0	0	0	0	0	0	0	0	0	0	0	0	0	0	0	0	0	0	0	0	0	0	0	1	0	0	0	0	0	0	0	0	0	0	0	0	0	0	0	0	0	0	0	0	0	0
Part111	1	0	0	0	0	0	0	1	0	0	0	0	0	0	0	0	0	0	0	1	0	0	0	1	0	0	1	0	1	0	0	0	0	0	0	1	0	1	0	0	1	0	0	0	0	0	0	0	0
Part112	0	0	0	0	0	0	0	1	0	0	0	0	0	0	0	1	0	0	0	1	1	0	0	0	1	0	1	0	0	0	0	0	0	0	0	0	0	0	0	0	0	0	0	0	0	0	0	0	0
Part113	1	0	0	0	0	0	0	0	0	0	0	1	1	0	0	1	0	0	0	1	0	0	0	0	1	0	1	1	0	0	0	0	0	0	0	0	0	0	1	1	0	0	0	0	0	0	0	0	0
Part114	1	0	0	1	0	0	0	0	0	0	0	1	1	0	0	1	0	0	0	1	1	0	0	0	0	0	0	1	0	1	0	0	0	1	0	0	0	0	1	0	0	0	0	0	0	0	0	0	0
Part115	0	0	0	0	0	0	0	0	1	1	0	0	0	0	0	1	0	0	1	0	0	0	0	0	1	0	1	0	0	0	0	0	0	1	0	0	0	0	0	0	0	0	0	1	1	0	0	0	0
Part116	1	0	0	0	0	0	1	0	1	0	0	0	0	0	0	1	0	0	0	0	0	0	0	0	0	0	1	0	0	0	0	0	0	0	0	0	0	0	0	0	0	0	0	0	0	0	0	0	0
Part117	0	0	0	0	0	0	1	0	1	1	0	1	0	0	0	1	0	1	1	1	1	0	0	0	1	0	0	0	1	1	0	0	0	0	0	1	0	1	0	0	0	0	0	0	0	0	0	0	0
Part118	0	0	0	0	0	0	0	0	1	0	0	1	0	0	0	1	0	0	0	0	1	0	0	0	0	0	0	0	0	1	0	0	0	0	0	0	1	0	1	0	1	0	0	1	0	0	0	0	0
Part119	0	0	1	1	1	0	1	0	1	0	0	1	1	1	0	0	1	0	1	1	0	0	1	0	0	0	1	0	0	1	0	0	0	0	0	0	1	0	0	1	1	0	0	0	0	0	1	0	0
Part120	0	0	0	0	1	0	1	1	1	0	0	0	0	1	0	0	1	0	1	0	0	0	1	0	0	0	1	0	0	0	0	0	0	0	0	1	0	0	0	0	1	1	0	1	0	0	1	0	0
Part122	1	0	0	0	0	0	1	1	1	1	1	0	0	0	0	1	1	1	0	1	0	0	1	1	0	1	1	0	1	0	0	0	1	0	0	0	0	1	0	0	1	0	1	0	1	1	0	0	0
Part123	0	0	0	0	0	0	0	0	0	0	0	0	0	0	0	1	0	0	0	1	0	0	0	0	0	0	1	0	0	0	0	0	0	1	0	0	0	0	0	0	0	0	0	0	0	0	0	0	1
Part124	0	0	0	0	0	0	0	0	1	0	0	0	0	0	0	1	0	0	1	0	0	0	0	0	0	0	1	0	0	0	0	0	0	0	0	1	0	0	0	0	0	0	0	0	0	0	0	0	0
Part125	1	0	0	0	0	0	0	0	1	0	0	0	0	1	1	0	0	1	0	0	0	0	1	0	0	0	1	0	1	0	0	1	0	1	0	0	0	0	0	0	1	0	0	0	0	0	0	0	0
Part126	1	0	0	0	0	0	0	0	1	0	0	1	0	0	0	0	0	0	1	0	1	0	0	0	0	0	0	0	0	0	0	0	1	0	0	1	0	0	0	0	1	0	0	0	0	0	0	0	1
Part127	1	0	0	0	0	0	0	0	0	0	0	0	0	0	0	0	0	0	0	0	1	0	0	0	0	0	0	0	0	0	0	0	0	0	0	0	0	0	0	0	0	0	0	0	0	0	0	0	0
Part128	0	1	0	0	1	1	1	1	1	0	0	0	0	1	1	1	1	0	0	0	0	0	1	1	0	0	0	0	1	0	0	1	0	1	1	1	1	1	0	0	1	1	0	0	0	1	0	0	0
Part129	1	1	1	1	0	0	1	1	1	0	0	0	1	0	0	0	1	0	1	1	1	0	0	1	0	0	1	1	1	1	0	0	0	0	0	1	1	1	0	0	0	0	0	0	1	1	0	1	0
Part130	0	0	1	0	0	0	0	0	0	1	0	0	0	1	0	1	0	1	1	0	0	1	0	1	1	0	1	1	0	0	0	1	0	0	0	1	0	0	0	0	0	1	0	0	1	0	0	0	0
Part131	1	0	0	0	0	0	0	0	1	1	0	0	0	0	0	1	0	0	1	1	0	0	1	1	1	0	0	1	0	0	0	0	0	0	0	1	1	1	0	0	0	0	0	0	0	0	0	0	0
Part132	0	0	0	0	0	1	0	1	1	0	0	0	0	1	0	1	0	0	0	0	1	1	1	1	1	1	1	1	0	0	0	0	1	0	1	0	0	0	0	0	0	1	1	0	0	0	0	0	0
Part133	1	0	0	0	0	0	1	1	1	0	0	0	0	0	0	1	0	0	1	0	0	0	0	0	0	0	1	0	0	0	0	0	0	1	0	0	0	0	0	0	0	0	0	0	0	0	0	0	0
Part134	1	0	0	1	1	0	0	1	1	0	0	0	0	1	0	0	1	0	0	0	1	0	1	0	1	0	1	1	0	0	0	1	0	1	0	1	1	0	1	0	0	0	0	0	0	1	0	0	0
Part135	1	1	0	0	1	0	1	1	1	0	1	1	0	1	1	0	0	0	1	0	1	0	1	1	1	1	1	1	0	0	1	1	1	0	0	1	0	1	0	0	0	0	0	1	0	1	0	1	0
Part136	0	0	0	0	0	0	0	1	1	0	0	0	0	1	0	0	0	0	0	0	0	0	1	1	1	0	1	0	0	0	0	0	1	0	0	1	0	0	0	0	0	0	0	0	0	0	0	0	1
Part137	1	0	0	0	0	0	0	0	1	1	0	0	0	0	0	1	0	0	1	1	0	0	0	0	0	0	0	1	0	0	0	0	0	1	0	0	0	1	0	0	0	0	0	0	1	0	0	0	0
Part138	1	0	0	0	0	0	0	1	0	0	0	1	0	0	0	0	0	0	0	0	0	0	0	0	1	0	1	0	0	0	0	0	0	0	0	1	0	0	0	0	0	0	0	0	0	0	0	0	0
Part139	0	1	0	0	0	1	0	0	0	0	0	0	0	0	0	0	0	0	0	0	0	0	0	1	0	0	0	0	1	0	0	0	0	0	0	0	0	1	0	0	0	0	0	0	0	1	0	0	0
Part140	0	0	0	0	0	0	0	0	0	1	0	1	0	0	0	0	1	0	0	1	0	0	0	0	0	0	1	0	1	1	0	0	0	0	0	0	0	1	0	0	1	0	0	0	0	0	0	0	0
Part141	1	0	1	0	1	0	0	1	0	0	0	1	0	0	0	0	0	0	0	1	0	0	1	0	0	0	1	1	0	1	0	0	1	0	0	0	0	0	1	0	0	0	0	0	0	0	1	0	0
Part142	1	0	0	0	0	0	0	1	1	0	0	0	0	0	1	1	0	0	0	1	1	0	0	1	1	0	1	0	0	0	0	0	0	0	0	0	0	0	0	0	0	0	0	1	0	0	0	1	0
Part143	1	0	0	0	0	0	0	0	1	0	0	0	0	0	0	1	0	0	1	1	1	0	0	0	0	0	1	0	0	0	0	0	0	0	0	0	0	0	1	0	0	0	0	0	0	0	0	0	0
Part144	1	0	0	0	1	1	0	0	0	0	0	1	0	0	0	0	0	0	0	1	1	1	1	0	0	0	1	0	0	1	0	0	0	0	0	0	0	0	0	0	0	0	0	0	0	0	0	0	0
Part145	0	0	0	0	0	0	0	0	0	0	0	0	0	0	0	0	0	0	0	0	0	0	0	0	0	0	0	0	0	0	0	0	0	0	0	0	0	0	0	0	0	0	0	0	0	0	0	0	0
Part146	0	0	0	0	0	0	1	0	1	0	0	0	0	0	0	0	0	0	0	1	0	0	0	0	0	0	1	0	0	0	0	0	0	0	0	0	0	0	0	0	0	1	0	0	0	0	0	0	1
Part147	0	0	1	0	0	0	1	0	1	1	0	0	1	0	0	1	0	0	0	1	1	0	0	0	0	0	1	0	0	0	0	0	0	1	0	1	0	0	0	0	0	0	0	0	0	0	0	0	0
Part148	1	0	0	0	0	0	0	0	1	0	0	0	0	0	0	0	0	0	0	0	1	0	0	0	0	0	1	1	0	1	0	0	0	0	0	0	0	0	1	0	0	0	0	0	0	0	0	0	0
Part149	1	0	0	0	1	0	0	0	1	1	0	0	1	1	0	1	1	1	1	1	1	0	1	0	1	0	1	1	0	0	0	0	1	1	0	1	0	0	0	0	1	0	0	0	0	0	0	0	0
Part150	0	0	0	0	0	0	0	0	0	0	0	0	0	0	0	0	0	0	0	0	0	0	0	0	0	0	0	0	0	0	0	0	0	0	0	0	0	0	0	0	0	0	0	0	0	0	0	0	0
Part152	1	1	0	1	1	0	1	1	1	0	0	1	1	1	1	1	0	1	1	1	1	0	1	1	1	0	1	1	0	1	0	1	0	0	0	0	1	0	0	1	1	1	0	1	0	0	0	1	0
Part153	0	0	0	0	0	0	0	0	1	0	0	0	0	0	0	0	0	0	1	0	1	0	0	0	0	0	0	0	0	1	0	0	0	0	0	0	0	0	0	0	0	0	0	0	0	0	0	0	0
Part154	1	1	0	0	0	0	0	0	0	0	0	0	0	0	0	0	0	1	1	1	0	0	1	0	1	0	1	1	1	0	0	0	0	0	0	1	0	1	0	0	1	0	0	0	0	0	0	0	0
Part156	1	1	0	1	0	0	0	1	1	0	0	1	0	1	1	0	1	1	1	0	0	0	0	1	1	0	1	0	1	1	0	0	0	1	0	1	0	1	1	0	0	1	0	1	0	1	0	0	0
Part157	0	0	0	0	0	0	0	1	0	0	0	0	0	0	0	1	0	0	1	0	0	0	0	1	1	0	1	0	0	0	0	0	0	0	0	0	0	0	0	0	1	0	0	0	0	0	0	0	0
Part158	1	0	0	0	0	0	0	0	0	0	0	0	0	0	0	0	0	0	0	1	0	0	0	0	0	0	0	0	0	0	0	0	0	0	0	0	0	0	0	0	0	0	0	0	0	0	0	0	0
Part159	0	0	0	0	1	0	1	1	1	0	0	1	0	0	0	1	1	0	0	0	0	0	1	1	0	0	0	0	0	0	0	0	0	0	0	0	0	1	0	0	0	0	0	0	0	0	0	0	0
Part160	1	0	1	0	0	0	0	1	0	0	0	1	0	0	0	1	0	0	0	1	1	1	0	0	0	0	1	1	0	1	0	0	0	0	0	0	1	0	0	0	0	0	0	1	0	0	0	0	0
Part161	1	0	0	0	0	1	1	0	0	0	0	0	0	1	1	1	1	0	1	0	1	0	1	0	1	0	1	0	1	0	0	0	0	0	0	1	0	0	0	0	1	1	1	0	0	1	0	0	0
Part163	0	0	0	1	1	0	1	0	1	1	1	1	0	1	1	1	0	0	0	1	0	0	1	0	1	0	1	1	1	0	0	0	0	0	0	0	1	0	1	0	1	1	0	0	0	1	0	0	0
Part164	0	0	0	0	1	0	0	1	1	0	0	0	1	1	0	0	0	0	0	0	0	0	0	0	0	0	0	0	0	1	0	1	0	0	0	0	0	1	0	0	1	0	0	0	0	0	0	0	1
Part165	1	0	0	0	0	0	0	0	0	0	0	0	0	0	0	1	0	0	0	1	0	0	0	0	1	0	0	0	0	0	0	0	0	0	0	0	0	0	0	0	0	0	0	0	0	0	0	0	0
Part166	0	0	0	0	0	0	0	0	1	0	0	1	0	0	0	1	0	0	0	1	1	0	0	0	0	0	1	1	0	1	0	0	0	0	0	1	0	0	0	0	0	0	0	0	0	0	1	0	0
Part167	0	0	0	0	0	0	0	0	0	0	0	0	0	0	0	0	0	0	0	0	0	0	0	0	0	0	1	0	0	0	0	0	0	0	0	0	1	0	0	0	0	0	0	0	0	0	0	0	0
Part168	1	0	0	0	0	0	0	0	0	0	0	1	0	0	0	1	0	0	0	0	1	0	0	1	0	0	1	1	0	0	0	0	0	0	0	0	0	0	0	0	1	0	0	0	0	0	0	0	0
Part169	1	0	0	0	0	0	1	1	0	0	0	0	0	0	0	1	1	0	0	0	1	0	0	1	1	1	1	0	1	0	0	0	1	0	1	1	1	1	0	0	1	1	1	0	0	1	0	1	1
Part170	1	0	0	0	0	0	1	0	0	0	0	0	1	0	0	1	1	0	1	1	1	0	0	0	1	0	1	0	0	0	0	0	0	1	0	0	0	0	0	0	1	1	0	0	0	0	0	0	1
Part171	0	0	0	0	0	0	0	0	0	0	0	0	0	0	0	0	0	0	0	1	0	0	0	0	0	0	0	0	1	0	0	0	0	0	0	0	0	1	0	0	0	0	0	0	0	0	0	0	0
Part172	1	0	0	1	0	0	1	1	1	0	0	0	0	0	1	1	1	0	0	0	0	0	0	0	0	0	1	0	1	0	0	0	1	0	0	0	0	1	0	0	1	1	1	0	0	0	0	0	0
Part173	1	0	0	0	0	0	0	0	0	1	0	0	0	0	0	1	1	0	0	1	1	0	0	0	0	0	0	0	0	0	0	0	0	0	0	0	0	0	0	0	1	0	0	0	1	0	0	0	0
Part175	0	0	0	0	0	1	0	1	0	0	0	0	0	0	1	1	0	0	0	1	0	0	0	0	1	0	1	1	0	1	0	0	1	0	0	0	0	1	0	0	1	0	0	0	0	0	0	1	0
Part176	0	0	0	0	0	0	0	1	0	0	0	0	0	0	0	1	1	0	0	1	0	1	0	0	1	0	1	0	0	0	0	0	0	0	0	0	0	0	0	0	0	0	0	0	0	0	0	0	0
Part177	0	1	0	0	0	1	1	1	0	0	1	0	0	0	1	1	1	0	0	0	0	0	0	1	0	0	1	0	1	0	0	0	1	0	0	1	0	1	0	0	1	1	0	0	0	1	0	0	0
Part178	1	0	0	0	0	0	0	0	0	0	0	0	0	0	0	1	0	0	0	0	0	0	0	0	0	0	0	0	0	0	0	0	0	0	0	0	0	0	0	0	0	0	0	0	0	0	0	0	0
Part179	0	0	0	0	0	0	0	1	0	0	0	0	0	0	0	1	0	0	0	0	0	0	0	0	1	0	1	0	0	0	0	0	0	0	0	0	0	0	0	0	0	0	0	0	0	0	0	0	0
Part180	0	0	0	0	0	0	0	1	1	1	0	1	0	0	0	1	0	0	1	1	0	0	0	0	0	0	1	0	1	0	0	0	0	0	1	0	0	1	0	0	0	0	0	0	0	0	1	0	0
Part181	0	0	0	0	0	0	0	0	0	0	0	0	0	0	0	1	0	0	0	0	0	0	0	0	0	0	1	0	0	0	0	0	0	0	0	0	1	0	0	0	0	0	0	0	0	0	0	0	0
Part182	1	0	0	0	0	0	1	0	1	0	0	0	0	1	0	0	0	0	0	0	0	0	1	0	1	1	0	0	0	0	0	0	0	0	0	1	0	0	1	0	1	0	0	1	0	0	0	0	0
Part183	0	0	0	0	0	0	1	1	0	0	0	0	0	0	0	0	0	0	0	1	0	0	0	0	1	0	0	0	0	0	0	0	0	0	0	0	0	0	0	0	1	0	1	0	0	0	0	0	0
Part184	1	0	0	0	1	0	1	1	0	0	0	0	0	1	0	0	0	0	0	0	0	0	1	1	0	0	0	0	0	0	0	1	0	0	0	0	0	0	0	0	0	0	0	0	0	0	0	0	0
Part185	1	0	0	0	0	0	0	1	0	0	0	0	0	0	0	1	1	0	0	1	1	0	0	0	1	0	1	0	1	0	0	0	0	1	0	1	0	1	0	0	1	0	0	0	0	0	0	1	0
Part186	0	0	0	0	0	0	1	1	1	0	0	0	0	1	1	0	1	0	1	0	0	0	0	0	0	0	1	0	0	0	0	0	0	0	1	1	0	0	0	0	0	0	0	0	0	0	0	0	1
Part187	1	0	0	0	0	0	0	1	0	0	0	0	0	0	0	1	0	0	1	0	0	0	0	0	1	0	1	0	0	0	0	0	0	0	0	1	0	0	1	0	0	0	0	0	0	0	0	0	0
Part188	1	0	0	0	0	0	0	0	0	0	0	1	1	0	0	0	0	0	1	0	1	0	0	0	0	0	0	0	0	1	0	0	0	0	0	0	1	0	1	0	0	0	0	0	0	0	0	0	0
Part190	1	0	0	1	0	0	0	0	1	0	0	1	1	0	0	1	0	0	1	0	0	0	0	0	0	0	1	1	0	1	0	0	0	1	0	0	0	0	0	0	1	0	0	0	0	0	0	0	0
Part191	0	0	0	0	1	1	0	0	1	0	0	0	0	1	0	1	1	1	0	0	0	0	1	0	1	0	1	1	0	1	0	0	0	0	0	1	0	0	0	0	1	1	0	1	0	0	1	0	0
Part193	1	0	0	0	0	0	0	0	0	0	0	0	0	0	0	1	0	0	0	0	0	0	1	1	1	1	1	0	0	0	0	0	0	0	0	1	0	0	0	0	0	0	0	0	0	0	0	0	0
Part194	0	0	0	0	0	0	0	0	0	0	0	0	0	0	0	1	0	0	0	0	0	0	0	0	1	0	1	1	1	0	0	0	0	0	0	0	0	0	0	0	1	0	0	0	0	0	0	0	0
Part195	0	0	0	0	0	0	0	0	1	1	0	1	0	1	0	0	0	1	1	0	1	1	0	0	1	0	1	1	0	1	0	0	0	0	0	1	1	0	0	0	1	0	0	0	0	0	0	0	0
Part196	1	0	0	0	1	0	0	1	1	0	0	0	0	0	0	1	1	1	1	1	0	0	1	9	1	0	1	1	0	0	0	0	0	1	0	0	0	0	0	0	0	0	1	1	0	0	0	0	0
Part197	1	0	0	0	0	0	0	0	0	0	0	1	0	0	0	1	0	0	0	1	0	0	0	1	0	0	1	0	0	1	0	0	0	0	0	0	0	0	0	0	0	0	0	0	0	0	0	0	0
Part198	0	0	0	1	0	0	0	0	1	1	1	1	0	0	0	1	0	1	0	1	1	0	0	1	1	0	1	1	1	0	0	0	0	0	0	1	0	1	0	0	1	0	0	1	1	0	0	0	0
Part199	1	0	0	0	0	0	0	0	1	0	0	0	0	0	0	0	0	0	0	1	0	0	0	0	0	0	1	0	0	0	0	0	1	0	0	1	0	0	0	0	0	0	0	0	0	0	0	0	0
Part200	1	1	0	0	0	0	0	0	1	1	1	1	1	0	0	1	0	1	1	1	1	1	0	0	0	0	1	1	1	1	0	0	0	0	0	0	1	1	1	0	0	0	0	1	1	0	0	0	0
Part201	0	0	0	0	0	0	0	0	1	0	0	0	0	0	1	0	0	0	0	1	0	0	1	1	0	0	1	0	0	0	0	0	0	0	0	1	0	1	0	0	1	0	0	0	0	1	0	0	0
Part202	1	0	0	0	0	0	0	0	0	0	0	0	0	0	0	0	0	0	0	0	0	0	0	0	0	0	1	0	0	0	0	0	1	0	0	1	0	0	0	0	0	0	0	0	0	0	0	0	0
Part203	0	0	0	1	1	0	0	1	1	1	0	1	1	1	0	0	1	1	1	0	0	0	1	0	1	0	1	1	0	1	1	0	0	0	0	1	0	0	1	0	1	0	0	1	0	0	0	0	1
Part204	0	0	0	0	0	0	0	0	0	0	0	0	0	0	0	1	0	0	0	1	0	0	0	0	0	0	0	0	0	0	0	0	0	1	0	0	0	0	0	0	0	0	0	0	0	0	0	0	0
Part205	0	0	0	0	0	0	0	1	0	0	0	0	0	0	0	1	0	0	0	0	0	0	0	0	0	0	0	0	0	0	0	0	0	0	0	0	0	0	0	0	0	0	0	0	0	0	0	0	0
Part206	0	0	0	0	0	0	0	0	0	0	0	0	1	0	0	0	0	0	0	0	0	0	0	0	0	0	1	0	0	0	0	0	0	0	0	0	0	0	0	0	0	0	0	0	0	0	0	0	0
Part207	1	1	0	0	0	1	1	1	0	0	0	1	0	0	0	0	1	0	0	1	1	0	1	1	0	0	1	1	0	1	0	0	1	1	1	1	1	1	1	0	1	0	0	0	0	1	0	0	1
Part208	1	0	0	0	0	0	0	0	0	0	0	0	0	1	0	1	0	0	0	1	1	0	0	0	1	0	1	0	0	0	0	0	0	0	1	0	0	0	0	1	0	0	0	0	0	0	0	0	0
Part209	1	0	1	0	0	0	0	0	0	0	0	1	1	0	0	0	0	0	0	1	0	0	0	0	0	0	0	1	0	1	0	0	0	0	0	0	1	0	1	0	0	0	0	0	0	0	1	0	0
Part210	1	0	0	0	1	0	1	1	1	1	0	0	0	0	1	0	1	1	0	1	0	0	1	0	0	0	1	0	1	1	0	0	1	0	0	1	0	1	0	0	0	1	0	0	0	1	0	0	0
Part211	0	0	0	0	0	1	0	1	1	0	0	1	0	0	0	1	0	0	0	1	1	0	1	1	1	0	0	0	1	1	0	0	1	0	0	1	0	1	0	0	1	0	0	0	0	1	0	0	0
Part212	1	0	0	0	0	0	0	1	0	0	0	0	0	0	0	0	0	0	1	0	0	0	1	1	0	0	1	1	0	0	0	0	0	0	0	1	0	0	0	0	0	0	0	0	0	0	0	0	0
Part213	1	0	1	0	0	0	0	0	1	0	0	1	1	0	0	1	0	0	1	1	0	0	0	0	0	0	1	0	0	1	0	0	0	1	0	0	0	0	1	0	0	0	0	0	0	0	1	0	0
Part214	0	0	0	0	0	0	0	0	1	0	0	1	0	1	0	1	0	0	1	0	1	0	1	0	1	0	1	1	0	0	0	0	0	1	0	0	0	0	0	0	0	0	0	0	0	0	0	0	0
Part215	1	0	0	0	0	1	0	1	0	0	0	0	1	0	1	1	0	0	0	0	0	0	0	1	0	0	0	1	0	1	0	0	1	0	0	1	0	1	0	0	0	0	0	0	0	0	0	0	0
Part216	1	1	0	1	1	0	0	0	1	1	0	1	1	1	0	0	0	0	1	0	1	0	1	0	0	0	0	1	0	1	0	1	0	0	1	0	0	0	0	0	0	0	0	0	1	0	0	0	0
Part217	0	0	0	0	0	0	0	0	1	0	0	0	0	0	0	0	0	0	1	0	0	0	0	0	0	0	1	0	0	0	0	0	0	0	0	0	0	0	0	0	0	0	0	0	0	0	0	0	0
Part219	1	1	0	0	0	0	0	1	0	0	0	1	1	0	1	0	1	0	0	1	1	0	0	1	0	0	1	1	1	1	0	0	1	0	1	1	1	1	0	1	1	0	0	1	1	1	0	0	0
Part220	0	0	0	0	0	1	0	1	0	0	0	0	0	1	0	0	1	0	0	0	0	0	0	1	0	0	0	0	0	0	0	0	0	0	0	1	0	0	0	0	0	0	0	0	0	0	0	0	1
Part221	0	0	0	0	0	0	0	0	0	0	0	0	0	0	0	0	0	0	0	0	0	0	0	0	0	0	1	0	0	0	0	0	0	0	0	0	0	0	0	0	0	0	0	0	0	0	0	0	0
Part222	1	0	1	0	0	0	1	0	1	1	1	1	1	1	0	1	0	0	1	0	1	1	0	0	1	0	1	1	0	1	0	0	0	0	1	1	1	0	1	1	0	0	0	0	0	0	0	1	0
Part224	0	1	0	1	0	1	1	1	1	0	0	1	0	0	0	1	1	0	1	1	1	0	0	0	1	0	1	1	1	1	0	0	1	1	0	1	0	1	0	0	0	0	0	0	1	0	0	1	0
Part225	0	1	0	0	0	0	0	0	0	0	0	0	0	0	0	0	0	0	0	1	0	0	1	0	0	0	1	0	0	0	0	0	1	0	0	0	1	0	0	0	1	1	0	0	0	0	0	0	0
part226	0	0	0	0	0	0	1	1	1	0	0	0	0	0	0	0	0	0	1	0	0	0	0	0	0	0	1	0	1	0	0	0	0	0	0	0	0	1	0	0	0	0	0	0	0	0	0	0	0
Part227	0	0	0	0	0	0	0	1	0	0	0	0	0	0	0	0	0	0	0	0	0	0	0	0	0	0	0	0	0	0	0	0	0	0	0	0	0	0	0	0	1	0	0	0	0	0	0	0	0
Part228	0	0	0	0	0	0	0	1	0	0	0	0	0	1	0	1	0	0	0	0	0	0	0	0	0	0	0	0	1	0	0	0	0	1	0	0	0	1	0	0	0	0	0	0	0	0	0	0	0
Part229	0	0	0	0	0	0	0	0	0	0	0	1	0	0	0	1	0	0	0	1	0	0	0	1	0	0	1	1	0	0	0	0	0	0	0	0	0	0	1	0	0	0	0	0	0	0	0	0	0
Part230	1	0	0	0	0	0	1	1	1	1	0	1	0	1	0	1	0	0	1	0	1	1	1	0	1	0	0	1	0	0	0	0	1	1	1	0	1	0	0	0	0	1	0	0	0	0	0	0	1
Part231	0	0	0	0	0	0	0	0	0	0	0	0	0	0	0	0	0	0	0	0	0	0	0	0	1	0	0	0	0	0	0	0	0	0	0	0	0	0	0	0	0	0	0	0	0	0	0	0	0
Part232	0	0	0	0	0	0	1	1	0	1	0	1	1	0	1	1	1	0	1	1	1	0	0	1	1	0	1	1	1	0	0	0	1	0	0	1	0	1	1	1	1	1	1	0	0	1	1	0	0
Part233	1	0	0	0	0	0	0	0	0	0	0	1	0	0	1	0	1	0	0	1	0	0	0	1	0	0	0	0	0	0	0	0	0	0	0	1	0	1	0	0	1	0	0	0	0	0	0	0	0
Part234	0	0	1	0	1	0	1	0	1	0	0	1	0	1	1	1	1	1	1	1	1	1	1	0	0	0	1	1	0	1	0	0	0	0	0	1	0	1	0	1	1	0	0	1	0	1	1	0	0
Part235	1	1	0	0	1	0	1	0	1	1	0	1	0	0	0	0	0	0	0	1	1	1	1	0	1	0	1	0	1	0	0	0	0	0	0	1	0	1	0	0	1	0	0	0	0	0	0	0	0
Part236	1	1	1	0	1	1	1	0	0	1	0	1	1	1	0	1	1	1	1	1	1	1	1	1	0	1	0	1	1	1	1	0	0	0	1	1	1	1	1	1	1	1	1	1	1	1	0	1	1
Part237	1	1	0	0	0	1	1	1	0	0	0	1	0	0	0	1	1	0	0	1	1	0	1	1	1	0	1	0	1	1	0	0	0	0	0	0	0	1	0	0	1	0	0	0	0	1	0	0	1
Part238	1	0	0	0	0	0	0	0	0	0	0	1	0	1	0	1	0	0	1	1	1	0	0	0	1	0	1	0	0	0	0	0	0	1	0	0	1	0	1	0	0	0	0	0	0	0	0	0	0
Part239	1	0	0	0	0	0	0	0	0	1	0	1	1	0	0	0	0	0	0	0	0	0	0	0	0	0	0	1	0	1	0	0	0	0	0	0	0	0	0	0	1	0	0	0	1	0	0	0	0
Part240	1	0	0	0	0	0	0	0	0	0	0	0	1	0	0	0	0	0	0	0	0	0	0	0	0	0	0	0	0	1	0	0	0	0	0	0	0	0	0	0	0	0	0	0	0	0	0	0	0
Part241	1	0	1	0	0	0	1	1	1	1	0	1	0	0	0	1	0	1	1	0	0	0	0	1	0	0	1	1	0	1	0	0	0	0	0	0	0	0	0	0	1	0	0	0	1	0	0	0	0
Part242	0	0	0	0	1	0	1	1	1	0	0	0	0	0	1	1	1	1	1	1	1	0	1	1	1	0	1	1	1	1	0	0	0	1	0	1	0	1	0	0	1	1	0	1	0	1	1	1	0
part243	1	0	0	0	1	0	0	1	0	0	0	0	0	0	0	0	1	0	0	1	0	0	1	0	0	0	0	0	1	0	0	0	1	0	0	0	0	1	0	0	0	0	0	0	0	0	0	0	1
Part245	0	0	0	0	0	0	1	0	1	0	0	0	0	0	0	1	1	0	0	1	0	0	0	0	1	0	1	0	0	0	0	0	0	0	0	0	0	0	0	0	0	0	0	0	0	0	0	0	0
Part246	1	0	0	0	0	0	0	0	1	0	0	0	0	0	0	0	0	0	1	1	1	0	0	0	1	0	1	0	0	0	0	0	0	0	0	1	0	0	1	0	0	0	0	0	0	0	0	0	0
Part247	1	0	0	0	0	0	0	1	0	0	0	1	0	0	0	0	0	0	0	0	1	0	1	1	0	0	0	0	0	0	0	0	0	0	0	1	0	0	0	0	0	0	0	0	0	1	0	0	0
Part248	1	0	0	0	0	0	0	0	0	0	0	0	0	0	0	0	0	0	0	0	1	0	0	1	1	0	0	1	0	1	0	0	0	0	0	0	1	0	1	0	1	0	0	1	0	0	0	0	1
Part249	1	0	0	0	0	0	0	0	0	0	0	0	0	1	1	0	0	1	0	1	1	0	0	1	0	0	1	0	1	0	0	0	0	0	0	0	0	1	0	0	0	0	1	0	0	0	0	1	1
Part251	1	0	0	0	1	0	0	0	0	0	0	1	1	0	0	0	0	0	0	0	0	0	0	0	0	0	0	1	0	1	0	0	0	0	0	0	0	0	0	0	0	0	0	0	0	0	0	0	0
Part252	0	0	0	1	0	1	0	1	1	0	0	1	1	1	0	1	1	0	1	1	1	0	0	1	1	0	1	0	0	0	1	0	1	1	0	1	0	1	1	0	0	0	0	1	1	1	0	1	0
Part253	1	0	0	0	1	0	0	0	0	0	0	1	1	1	0	1	0	0	0	0	1	0	0	0	0	0	1	1	0	1	0	0	0	0	0	0	0	1	0	0	1	0	0	0	1	0	0	0	0
Part254	1	0	0	0	0	0	1	1	0	0	1	1	0	1	1	1	0	0	1	1	1	1	1	0	0	0	1	1	1	0	0	0	1	0	0	1	1	1	1	0	1	0	0	0	0	0	0	1	1
Part255	0	0	0	0	1	1	0	1	0	0	1	0	0	1	1	0	1	0	0	1	0	0	1	1	1	1	0	0	0	0	0	0	1	0	1	0	0	1	0	0	1	0	1	0	0	1	0	0	1
Part256	1	0	0	0	0	0	0	0	1	0	0	0	0	0	0	0	0	0	0	0	0	0	1	0	0	0	0	0	0	0	0	1	0	1	0	0	0	0	0	0	0	0	0	0	0	0	0	0	0
Part257	0	0	0	0	0	0	0	0	0	0	0	1	0	0	0	0	0	0	0	0	0	0	0	0	0	0	1	0	1	0	0	0	0	0	0	0	0	1	0	0	0	0	0	0	0	1	0	0	0
Part258	1	0	0	0	0	0	1	1	0	0	0	0	0	0	0	1	1	0	0	0	0	0	0	1	0	0	1	0	1	0	0	0	0	0	0	0	0	1	0	0	1	0	0	0	0	1	0	0	0
Part259	1	0	0	1	0	0	1	1	1	1	0	0	0	1	1	1	1	1	1	1	0	1	1	1	1	0	1	1	1	0	0	0	0	0	0	1	1	1	0	0	0	1	1	0	1	1	0	1	1
Part260	0	0	0	1	0	0	0	0	1	0	0	0	0	1	0	0	1	0	0	0	1	0	1	0	1	0	1	0	0	0	1	0	0	0	0	0	1	0	1	0	0	0	0	0	0	0	0	0	0
Part261	1	0	0	1	1	0	1	1	1	1	0	1	0	1	1	0	1	0	1	1	1	1	1	1	1	0	1	1	1	0	0	1	0	0	1	1	1	1	1	1	0	0	0	0	0	1	1	1	0
Part262	1	1	0	0	0	1	0	1	0	0	0	1	0	0	1	0	1	0	0	1	0	0	0	1	1	0	1	0	1	1	0	0	1	0	0	0	0	1	0	0	1	0	0	0	0	1	0	0	1
Part263	1	0	0	0	0	0	1	1	1	0	0	0	0	0	0	1	1	0	1	0	0	0	0	0	1	0	1	1	0	0	0	0	0	0	0	1	0	0	0	0	1	0	0	0	0	0	0	1	0
Part264	1	1	0	0	0	0	1	1	0	0	0	0	0	1	0	1	0	0	0	1	0	1	0	0	0	0	1	1	1	1	0	0	0	0	0	1	1	1	0	0	0	0	0	0	0	1	0	0	0
Part265	1	0	1	0	0	0	0	1	1	0	0	1	0	0	0	0	0	0	0	1	0	0	0	0	0	0	1	1	0	1	0	0	0	0	0	1	0	0	0	0	1	0	0	0	0	0	0	0	0
Part266	1	0	0	0	0	1	0	1	1	0	0	1	0	0	0	1	0	0	1	1	0	0	0	0	0	0	1	0	0	0	0	0	0	0	0	1	0	0	0	0	0	0	0	0	0	0	0	0	0
Part267	1	0	0	0	0	0	0	0	1	0	0	1	0	0	0	1	0	0	0	0	0	0	0	1	0	0	1	0	0	1	0	0	0	1	0	0	0	0	0	0	0	0	0	0	0	0	0	0	0
Part268	0	0	0	0	0	0	0	0	0	0	0	0	0	0	1	1	1	0	0	1	0	0	0	0	0	0	0	0	0	0	0	0	1	1	0	0	0	0	0	0	0	0	0	0	0	0	0	0	0
Part269	0	0	0	0	0	0	0	0	0	0	0	0	0	0	0	1	0	0	0	0	0	0	0	0	0	0	0	0	0	0	0	0	1	0	0	0	0	0	0	0	0	0	0	0	0	0	0	0	0
Part270	1	0	1	0	0	0	1	0	1	0	0	1	1	0	0	0	0	1	0	0	0	0	0	1	0	0	1	1	0	0	0	0	0	1	0	1	0	0	0	0	0	1	0	1	0	0	0	0	0
Part271	1	0	0	0	0	0	1	0	0	0	0	0	0	0	0	1	1	0	1	0	1	1	0	0	1	0	1	0	1	0	0	0	0	1	0	0	0	1	0	0	0	1	0	0	0	1	0	0	0
Part272	0	1	0	0	0	0	0	0	0	0	0	0	0	0	0	1	0	0	0	0	0	0	0	0	1	0	0	0	0	0	0	0	0	0	0	0	1	0	0	0	0	0	0	0	0	0	0	0	0
Part273	1	0	0	0	1	0	0	1	1	1	0	1	0	1	0	1	0	0	0	1	1	0	1	0	0	0	1	0	0	0	0	1	0	0	0	0	0	0	0	0	0	0	0	0	1	0	0	0	0
Part274	0	0	0	0	0	0	1	0	1	0	0	1	1	0	0	1	0	0	0	0	1	0	0	0	0	0	0	0	0	1	0	0	0	1	0	0	0	0	1	0	0	0	0	0	0	0	0	0	1
Part275	0	0	0	1	1	1	1	1	1	0	0	0	1	1	1	1	0	1	1	1	1	1	1	1	0	0	1	1	1	1	0	1	0	0	1	1	1	1	0	0	1	0	0	1	0	1	0	0	0
Part276	0	0	0	0	0	0	0	0	0	0	0	0	0	0	0	1	0	0	0	1	0	0	0	0	0	0	1	0	0	0	0	0	0	0	0	0	0	0	0	0	0	0	0	0	0	0	0	0	0
Part277	1	0	0	0	0	0	0	0	0	0	0	0	0	0	0	0	0	0	0	0	0	0	0	0	0	0	1	0	0	0	0	0	0	0	0	1	0	0	0	0	0	0	0	0	0	0	0	0	0
Part278	0	0	0	0	1	1	1	1	1	0	0	0	0	1	1	1	1	0	0	0	0	0	1	0	0	0	0	0	0	0	0	0	1	0	0	0	0	0	0	0	1	0	0	0	0	0	0	0	1
Part279	1	0	0	0	0	0	1	0	0	1	0	1	0	0	0	1	0	0	1	0	0	1	0	0	1	0	0	1	1	1	1	0	0	0	0	0	1	1	0	0	0	0	0	0	0	0	1	0	1
Part281	0	0	0	0	0	0	0	0	0	1	0	1	0	0	1	0	0	0	0	0	0	0	0	0	0	0	1	0	0	1	0	0	0	0	0	1	0	0	0	0	0	0	0	0	0	0	0	0	0
Part283	1	0	0	0	1	1	0	0	1	0	0	0	0	1	1	0	0	1	1	1	0	0	1	0	0	0	1	1	0	1	0	0	0	0	0	1	1	0	0	0	0	0	0	0	0	0	0	0	0
Part284	1	0	0	0	0	1	0	1	0	0	0	0	0	0	0	0	0	0	0	0	0	0	0	0	1	0	0	0	0	0	0	0	0	0	0	0	0	0	0	0	1	0	0	0	0	0	0	0	0
Part285	0	0	0	0	0	0	0	0	0	0	0	0	0	0	0	0	0	0	0	0	0	0	0	0	0	0	0	0	0	0	0	0	0	0	0	0	0	0	0	0	0	0	0	0	0	0	0	0	0
Part287	1	1	0	0	1	0	0	1	1	1	0	1	0	1	1	0	1	1	1	1	1	0	1	0	0	0	1	1	0	1	0	1	0	0	0	1	1	0	0	0	1	0	0	0	0	0	0	0	0
Part288	1	0	1	1	0	0	0	0	0	1	0	1	1	0	0	0	0	0	0	0	1	0	0	0	0	0	0	0	0	1	0	0	0	1	0	0	1	0	0	0	0	0	0	0	0	0	1	0	0
Part289	0	0	0	0	0	0	0	0	0	0	0	0	0	0	0	0	0	0	0	1	1	0	0	0	0	0	1	0	0	1	0	0	0	0	0	0	0	0	0	0	1	0	0	0	0	0	0	0	1
Part290	0	0	0	0	0	0	0	0	0	0	0	0	0	0	0	0	0	0	0	1	1	0	0	0	0	0	1	0	0	0	0	0	0	0	0	0	0	0	0	0	1	0	0	0	0	0	0	0	1
Part291	1	0	0	0	0	0	0	0	0	0	0	0	0	0	0	0	0	0	0	1	0	0	0	0	1	0	0	0	0	1	0	0	0	1	0	0	0	1	0	0	1	0	0	0	0	0	0	0	0
Part292	1	0	0	1	0	0	0	0	1	0	0	1	1	0	0	1	0	0	1	1	1	0	0	0	0	0	0	1	0	1	0	0	0	1	0	0	1	0	0	0	0	0	0	1	0	0	1	1	0
Part293	0	0	0	0	0	0	0	0	0	0	0	0	0	0	0	0	0	0	0	1	0	0	0	0	0	0	0	0	0	1	0	0	0	0	0	0	0	0	0	0	0	0	0	0	0	0	0	0	0
Part294	1	1	0	0	0	0	0	1	0	0	0	1	0	0	1	1	0	0	0	1	0	0	1	0	0	0	1	1	1	0	0	0	0	0	0	0	0	1	0	0	0	1	0	0	0	0	0	0	0
Part295	1	0	1	0	0	1	0	0	0	0	0	1	1	0	0	0	0	0	0	1	0	0	0	1	0	0	1	1	0	1	0	0	1	0	0	0	1	0	0	0	0	0	0	1	0	0	1	0	0
Part296	1	0	0	0	0	0	0	0	1	0	0	0	1	0	0	1	0	0	0	1	0	1	0	0	0	0	1	0	0	1	0	0	0	0	0	0	0	0	0	0	0	0	0	0	0	0	0	0	0
Part297	0	0	0	0	0	0	0	0	0	0	0	0	0	0	0	1	1	0	1	0	0	0	0	1	0	0	1	0	0	1	0	0	0	0	0	1	1	0	1	0	0	1	0	0	0	0	0	0	0
Part298	1	0	1	0	0	0	0	0	0	0	0	0	1	0	0	1	0	0	0	0	1	0	0	0	0	0	0	0	0	0	0	0	0	1	0	0	0	0	0	0	0	0	0	0	1	0	0	0	0
Part299	1	1	0	0	1	1	0	1	1	0	0	0	1	1	1	0	0	0	0	1	0	0	1	1	0	0	0	0	1	0	0	0	0	1	1	1	1	1	0	0	0	0	0	0	1	0	0	0	0
Part300	1	1	0	0	1	0	1	1	0	0	0	1	0	0	1	0	0	0	0	0	1	0	1	1	0	0	1	0	0	1	0	0	0	0	0	0	0	1	0	0	1	0	0	0	0	1	0	0	0
Part301	0	0	0	0	0	1	1	1	0	0	0	0	0	0	1	1	0	0	0	0	0	0	0	1	1	0	1	0	1	0	0	0	0	1	0	0	0	1	0	0	1	1	0	0	0	1	0	0	1
Part302	0	1	0	0	1	1	1	0	0	1	1	1	1	1	1	0	0	0	0	0	0	0	0	1	1	1	1	1	0	0	0	1	1	1	0	0	0	0	1	1	1	0	0	1	1	0	0	0	1
Part303	1	0	0	0	0	0	0	0	1	0	0	1	1	0	0	1	0	1	1	1	1	0	0	0	1	0	1	0	0	1	0	0	0	1	0	0	1	0	0	0	0	0	0	1	0	0	1	0	0
Part304	0	1	0	0	1	0	1	0	1	0	0	0	1	0	0	1	0	0	1	0	0	0	1	0	1	0	1	1	0	0	0	0	0	0	0	0	0	0	1	0	0	0	0	1	0	0	0	0	0
Part305	1	0	0	0	1	1	1	1	0	0	0	0	0	0	1	1	1	0	0	0	1	0	1	0	0	0	0	0	0	0	0	0	1	0	0	0	1	0	0	0	0	0	0	1	0	0	0	0	0
Part306	1	0	1	0	1	0	1	0	0	0	0	0	0	1	0	1	1	0	0	0	1	0	1	0	0	0	0	0	0	0	0	0	0	0	0	0	1	0	0	0	0	0	0	0	0	0	0	0	0
Part308	0	0	0	0	0	0	1	0	0	0	0	0	0	0	1	0	0	0	0	0	0	0	1	1	0	0	1	0	0	0	0	0	1	1	0	0	0	0	0	0	1	1	0	0	0	1	0	0	1
Part309	0	1	0	0	0	0	0	0	1	0	0	0	0	1	1	0	0	0	1	0	0	0	0	0	0	0	1	1	1	0	0	0	0	0	0	1	0	0	1	0	0	0	0	0	0	0	0	1	0
Part310	0	0	1	0	1	0	0	0	0	1	0	1	1	0	0	1	0	0	0	0	1	0	1	0	1	0	0	1	0	1	0	0	0	0	0	0	0	0	0	0	0	0	0	0	0	0	1	0	0
Part311	0	1	0	0	1	1	1	1	0	0	0	0	0	0	1	1	1	0	0	1	0	0	1	1	1	0	1	0	1	0	0	1	1	0	0	1	0	1	0	0	0	0	0	0	0	1	0	0	0
Part313	1	0	0	0	0	0	0	0	0	0	0	1	1	0	1	1	0	0	0	0	0	0	1	0	0	0	1	0	0	0	0	0	0	0	0	0	0	0	0	1	1	0	0	0	0	0	0	0	0
Part314	0	0	0	0	0	0	0	0	0	0	0	1	0	0	0	0	0	0	0	0	1	0	0	0	0	0	1	0	1	0	0	0	0	0	0	0	0	1	0	0	1	0	0	0	0	0	0	0	0
Part315	1	0	0	0	0	0	0	1	1	1	0	0	0	0	0	0	0	0	1	0	0	0	0	0	0	0	0	0	0	1	0	0	0	0	0	0	0	0	0	0	0	0	0	0	1	0	0	0	0
Part316	1	1	0	1	1	1	1	0	1	0	0	1	1	1	0	1	0	0	0	1	0	1	1	0	1	0	1	0	1	0	1	1	1	1	0	1	1	1	0	1	1	1	1	1	0	0	0	1	0
Part317	0	0	0	0	0	0	1	0	0	0	0	0	0	0	0	0	0	0	0	0	0	0	0	0	0	0	0	0	0	0	0	0	0	0	0	0	0	0	0	0	0	0	0	0	0	0	0	0	0
Part318	0	0	0	0	0	0	0	0	0	0	0	1	0	0	0	0	0	0	0	0	0	0	0	0	1	0	0	0	0	0	0	0	0	0	0	1	0	0	0	0	0	0	0	0	0	0	0	0	0
Part320	1	0	0	0	0	0	0	0	0	0	0	1	0	0	0	1	0	0	1	1	0	0	0	0	1	0	0	0	0	0	0	0	0	0	0	0	0	0	0	0	0	0	0	0	0	0	0	0	0
Part321	1	0	0	1	1	0	0	1	0	0	0	0	0	1	1	0	0	0	0	1	1	0	1	1	1	0	1	0	0	0	0	0	1	0	0	1	0	0	0	0	1	0	0	0	0	0	0	0	1
Part322	1	0	0	0	0	1	1	0	0	0	0	0	0	0	1	0	0	0	0	0	0	1	0	1	0	0	0	0	0	0	0	0	1	0	0	0	0	0	0	0	1	0	0	0	0	0	0	0	0
Part323	1	1	0	0	0	1	1	1	0	0	0	1	1	1	1	0	1	0	1	1	1	0	1	1	0	0	1	0	1	0	0	0	0	0	1	1	1	1	0	0	0	0	0	0	0	1	0	0	0
Part324	1	0	0	0	0	0	1	1	0	1	0	0	1	1	0	1	1	0	1	0	0	0	0	0	1	0	0	0	1	0	0	0	0	1	0	0	0	1	0	0	0	1	1	1	0	1	0	0	1
Part325	1	0	0	0	0	0	0	1	1	1	0	1	0	0	0	1	0	0	1	0	1	0	0	0	1	0	1	1	0	0	0	0	1	1	0	1	1	0	0	0	0	0	0	1	1	0	0	0	0
Part327	1	0	0	0	0	0	0	0	0	1	0	1	0	0	0	0	0	0	0	0	0	0	0	0	1	0	1	1	0	1	0	0	0	1	1	0	0	0	0	0	2	0	0	0	0	0	0	0	0
Part329	1	0	0	0	0	0	0	0	0	1	0	0	0	0	0	0	0	1	1	1	0	0	0	0	0	0	1	0	0	0	0	0	0	0	0	1	1	0	0	0	0	0	0	0	1	0	0	0	0
Part330	1	0	0	0	0	0	0	1	0	0	0	0	0	0	0	0	0	0	0	0	0	0	0	0	1	0	0	0	0	0	0	0	0	0	0	0	0	0	0	0	0	0	0	0	0	0	0	0	0
Part331	0	0	0	0	1	0	0	0	1	0	0	0	0	0	0	0	0	0	1	0	1	0	0	0	1	0	0	0	1	0	0	0	0	0	0	0	0	1	0	0	0	0	0	0	0	0	0	0	0
Part334	0	0	0	0	0	0	0	1	1	0	0	0	0	0	0	0	1	0	0	1	0	0	0	1	0	0	1	0	1	0	0	0	0	0	0	1	0	1	0	0	1	0	0	0	0	0	0	0	0
Part335	0	0	0	0	0	0	0	0	0	0	0	1	0	0	0	0	0	0	0	0	0	0	0	0	0	0	0	0	0	0	0	0	0	0	0	0	0	0	0	0	0	0	0	0	0	0	0	0	0
Part336	1	0	0	0	0	0	0	0	1	1	0	1	0	0	1	1	1	0	1	1	0	0	0	0	1	0	1	1	1	0	0	0	0	1	0	0	0	1	0	0	0	0	0	0	0	0	0	0	0
Part337	1	0	0	0	0	1	0	0	0	0	0	0	0	0	1	1	0	0	0	0	1	0	0	0	0	0	0	0	1	0	0	0	0	1	0	0	0	0	0	0	0	0	0	1	0	0	0	0	0
Part338	1	1	0	0	1	0	1	1	0	1	1	0	0	0	1	1	0	0	0	1	0	0	1	1	0	0	1	1	1	0	0	0	1	0	0	1	0	1	1	0	1	0	0	0	1	1	0	0	0
Part339	1	0	0	0	1	0	1	1	1	1	0	0	1	1	1	1	1	1	1	0	1	0	1	0	1	0	1	1	1	0	1	0	0	1	1	1	1	1	1	0	1	1	0	0	1	1	0	0	0
Part340	0	1	0	0	0	0	1	0	0	0	0	0	1	1	1	0	0	0	0	0	1	0	1	0	0	0	1	0	0	0	0	0	1	0	0	0	0	1	0	0	1	0	0	0	0	1	0	0	0
Part341	0	0	0	0	0	1	1	1	1	0	0	1	0	0	1	1	0	1	1	0	1	1	0	0	1	0	1	0	0	1	0	0	1	1	0	1	1	0	0	0	1	0	0	0	1	0	0	0	0
Part342	1	0	0	0	1	0	0	0	1	0	0	0	1	0	1	0	0	0	0	0	1	1	1	1	1	1	0	0	0	0	0	1	1	1	0	1	0	0	0	0	1	0	1	0	0	1	1	0	0
Part343	1	0	0	0	0	0	0	0	0	0	0	0	0	0	0	1	0	0	1	1	1	0	0	0	0	0	0	0	0	0	0	0	0	0	0	0	1	0	0	0	0	0	0	0	0	0	0	0	0
Part344	1	0	0	0	0	0	0	0	0	0	0	0	0	0	0	0	0	0	0	1	0	0	0	0	0	0	0	1	0	0	0	0	0	0	0	0	0	1	1	0	0	0	0	0	0	1	1	0	0
Part345	1	0	0	0	0	0	0	0	0	0	0	0	0	0	0	1	0	0	0	1	1	0	0	0	1	0	1	0	0	1	0	0	0	0	0	0	0	0	1	0	0	0	0	0	0	0	0	0	0
Part346	0	0	0	1	0	0	0	0	1	0	0	1	1	1	0	1	0	1	1	0	0	1	0	0	0	0	1	1	1	1	0	0	1	0	0	1	1	0	1	0	0	0	0	1	0	0	1	0	0
Part349	0	0	0	0	0	0	0	0	0	0	0	0	0	0	0	0	0	0	0	0	1	0	0	0	0	0	1	0	0	1	0	0	0	0	0	0	0	0	0	0	0	0	0	0	0	0	0	0	1
Part350	0	1	0	1	0	0	1	1	1	0	0	1	1	1	0	1	0	1	1	1	0	1	1	0	1	0	0	1	1	1	1	0	0	1	0	0	1	1	1	1	0	1	0	1	0	0	0	0	1
Part351	1	0	0	0	0	0	0	0	1	1	0	0	0	1	0	0	0	0	1	1	0	0	0	0	0	0	1	1	0	1	0	0	0	0	0	1	1	0	0	0	1	0	0	1	0	0	0	0	1
Part352	1	0	0	0	0	0	0	0	1	1	0	0	0	0	0	0	0	0	0	0	0	0	0	0	0	0	1	1	0	1	0	0	0	0	0	1	1	0	0	0	1	0	0	1	1	0	0	0	0
Part353	1	0	0	0	0	0	0	0	1	1	0	0	0	1	0	0	0	0	1	1	0	0	0	0	0	0	1	1	0	1	0	0	0	0	0	1	1	0	0	0	1	0	0	0	1	0	0	0	0
Part357	1	0	0	0	0	0	0	0	1	0	0	1	1	1	0	0	0	0	1	0	0	0	0	0	1	0	1	0	0	1	0	0	0	0	0	0	1	0	1	0	0	0	0	0	1	0	0	0	0
Part358	1	0	0	0	0	0	0	0	0	1	0	1	0	0	0	0	0	0	0	0	1	1	0	0	0	0	1	1	0	0	0	0	0	0	0	0	1	0	1	0	0	0	0	0	1	0	0	0	0
Part363	1	0	1	0	0	0	0	0	1	0	0	0	0	0	0	1	0	0	0	1	0	0	0	0	0	0	0	0	0	1	0	0	0	1	0	0	0	0	0	0	1	0	0	0	0	0	1	0	1
Part367	1	1	0	0	1	1	0	1	0	0	1	0	0	0	1	0	0	0	0	1	0	0	1	1	0	0	0	0	1	0	0	0	1	0	0	0	1	1	1	0	1	0	1	0	0	1	0	0	0
Part368	0	0	0	0	0	0	0	0	0	0	0	0	0	0	0	1	1	0	1	0	0	0	0	0	0	0	0	0	0	0	0	0	0	1	0	0	0	0	0	0	0	1	0	0	0	0	0	0	1
Part369	1	0	0	0	0	0	0	0	0	0	0	0	0	0	0	0	0	0	0	0	0	0	0	0	0	0	1	1	0	0	0	0	0	0	0	0	0	0	0	0	0	0	0	0	0	0	0	0	0
Part370	1	0	1	0	1	0	1	0	1	1	0	1	1	1	0	0	0	0	1	0	1	0	1	0	1	0	0	1	0	1	0	1	0	0	0	0	1	0	0	0	1	0	0	1	0	0	1	1	0
Part371	0	1	0	1	0	0	1	1	1	1	0	0	0	0	1	1	1	0	0	0	0	0	0	1	0	0	0	0	1	1	0	0	1	0	0	1	0	1	0	0	0	1	0	0	0	1	0	0	1
Part372	0	0	0	0	0	0	0	0	1	0	0	0	0	1	0	1	0	0	1	0	0	0	0	0	0	0	1	0	0	0	0	0	0	0	0	0	0	0	0	0	0	0	0	0	1	0	0	0	1
Part373	1	0	0	0	1	1	0	0	1	0	0	0	1	1	0	0	0	0	0	0	0	0	0	0	0	0	0	0	0	0	0	0	1	0	1	0	0	0	0	0	1	0	1	1	0	0	0	0	0
Part374	0	1	0	0	0	0	0	0	1	0	0	0	0	0	0	0	0	0	0	1	0	0	0	0	1	0	1	0	1	0	0	0	0	0	0	0	0	1	0	0	0	0	0	0	0	0	0	0	0
Part375	1	0	0	0	1	0	0	0	1	0	0	0	0	1	0	0	0	1	1	1	0	0	1	0	0	0	1	1	0	1	0	0	0	0	0	1	1	0	0	0	1	0	0	0	1	0	0	0	0
Part376	1	0	0	0	0	0	0	0	1	1	0	1	0	1	0	0	1	1	1	0	1	0	0	0	1	0	1	0	0	0	0	0	0	1	0	0	0	0	0	0	0	0	0	0	1	0	0	0	0
Part377	1	0	0	0	0	0	1	1	1	0	0	0	0	0	1	1	1	0	1	0	1	0	1	1	1	0	0	0	0	0	0	0	1	0	0	1	1	0	1	0	1	0	0	0	0	0	0	0	1
Part378	0	1	0	0	0	0	0	0	0	0	0	1	0	0	1	0	0	0	1	1	1	0	0	0	0	0	0	0	1	0	0	0	0	0	0	1	0	1	0	0	1	0	0	0	0	0	0	1	0
Part379	1	0	0	0	0	0	0	1	0	0	0	0	0	0	1	1	0	0	1	0	0	0	0	0	0	0	0	0	0	0	0	0	1	0	0	0	0	0	0	0	0	0	0	0	0	0	0	0	0
Part380	0	0	0	0	0	0	0	0	1	0	0	1	0	0	1	1	1	0	1	1	0	0	0	1	1	0	1	1	0	0	0	0	0	0	0	1	1	0	0	0	1	0	0	0	0	0	0	0	1
Part382	1	0	0	0	0	0	0	0	1	0	0	1	1	1	0	0	0	1	1	0	0	0	1	0	0	0	1	1	0	0	1	1	1	0	0	0	1	0	0	0	0	0	0	0	1	0	0	1	0
Part383	0	0	0	0	0	0	0	0	1	1	0	1	0	1	0	0	0	1	1	0	1	1	0	0	1	0	1	1	0	1	0	0	0	0	0	1	1	0	0	0	1	0	0	0	0	0	0	0	0
Part384	0	1	1	1	1	1	1	1	1	1	1	1	1	1	1	1	0	1	1	1	0	1	1	1	1	1	1	1	1	1	1	1	1	0	1	1	0	1	0	1	1	0	1	1	1	1	1	1	1
Part386	1	0	0	0	1	0	0	1	1	0	0	0	0	1	1	0	0	1	1	1	0	0	1	0	0	0	1	1	0	0	0	0	0	0	0	1	1	0	0	0	0	0	0	0	1	0	0	0	0
Part387	1	0	0	0	0	0	0	0	1	0	0	0	0	0	0	1	1	1	1	1	0	0	0	0	1	0	1	0	1	0	0	0	0	1	0	1	1	0	0	0	1	0	0	0	1	0	0	0	0
Part388	0	0	0	0	0	0	0	0	1	0	0	1	1	0	0	0	0	0	0	1	1	0	0	0	0	0	1	1	0	1	0	0	0	0	0	1	0	0	1	0	0	0	0	1	0	0	0	0	0
Part389	0	1	1	0	0	0	0	1	1	0	0	0	1	0	1	0	0	0	0	0	0	0	0	0	0	0	1	0	1	0	0	0	0	0	0	0	0	1	0	0	0	0	0	0	0	0	0	0	0
Part390	0	1	0	1	0	0	0	0	1	1	1	0	1	0	0	1	1	0	1	0	0	1	0	0	1	0	1	0	1	1	0	0	0	1	0	1	1	1	0	0	0	0	0	0	1	1	0	0	0
Part391	0	0	0	0	0	0	1	0	0	0	0	0	0	0	0	1	1	0	1	1	0	0	0	1	1	0	1	0	0	0	0	0	0	0	0	0	0	0	0	0	1	0	0	0	0	0	0	0	0
Part392	1	0	0	1	0	0	1	0	1	0	0	1	1	0	0	1	0	0	0	1	0	0	0	0	0	0	1	1	1	1	0	0	1	0	0	0	0	1	0	0	0	0	0	0	0	1	1	0	0
Part393	0	1	0	1	0	0	1	0	0	0	0	0	0	0	0	0	0	0	0	0	0	0	0	0	1	0	0	0	0	0	0	0	0	0	0	0	0	0	0	0	0	0	0	0	0	0	0	0	0
Part394	0	0	0	0	0	0	0	0	0	0	0	0	0	0	0	1	0	0	0	0	0	0	0	0	0	0	0	0	0	0	0	0	0	1	0	0	0	0	0	0	0	0	0	0	0	0	0	0	0
Part395	0	0	0	0	0	0	0	0	0	0	0	0	0	0	0	0	0	0	0	0	0	0	0	0	0	0	0	0	0	0	0	0	0	0	0	0	0	0	0	0	0	0	0	0	0	0	0	0	0
Part396	1	1	0	0	1	0	1	0	0	0	0	0	0	0	1	0	0	0	0	0	0	0	1	0	0	0	0	0	1	0	0	0	0	0	0	0	0	1	0	0	0	0	0	0	0	0	0	0	0
Part397	1	0	0	0	0	0	0	1	1	0	0	0	0	1	0	1	1	0	0	1	0	0	1	1	1	0	0	0	0	0	0	0	0	0	0	0	1	1	0	0	1	0	0	0	0	1	0	0	0
Part398	0	0	0	0	0	0	0	0	0	0	0	0	0	0	0	0	0	0	0	1	0	0	0	0	1	0	0	0	0	0	0	0	0	0	0	0	0	0	0	0	0	0	0	0	0	0	0	0	0
Part399	1	1	0	0	1	1	0	1	1	0	0	0	0	0	1	1	1	0	0	0	0	0	1	1	0	0	1	0	1	0	0	0	1	0	1	1	0	1	0	0	1	0	1	0	0	0	0	0	0
Part400	1	1	0	0	1	1	1	1	0	0	1	0	0	1	1	0	1	0	0	1	0	0	1	0	1	0	1	0	0	0	0	0	1	0	0	1	0	0	0	0	1	0	1	0	1	1	0	0	1
Part405	0	0	0	0	1	0	1	0	0	0	0	0	0	0	1	1	1	0	0	0	1	0	1	0	0	0	0	0	0	0	0	0	0	1	0	0	0	0	0	0	0	0	0	0	0	0	0	0	0
Part406	1	0	0	0	0	0	1	0	0	0	0	0	0	0	0	1	1	0	1	0	1	1	0	0	1	0	1	0	1	0	0	0	0	1	0	0	0	1	0	0	0	1	0	0	0	1	0	0	0
Part407	1	1	0	1	0	0	0	0	1	0	0	0	1	0	0	0	0	0	0	0	0	0	0	0	1	0	1	0	1	0	0	0	0	0	0	1	0	1	1	0	0	0	0	0	0	1	0	0	0
Part409	1	0	0	0	1	0	0	0	1	1	0	0	0	0	0	0	1	0	1	0	1	0	1	0	1	0	1	1	1	0	0	0	1	0	0	1	1	1	1	0	1	0	0	0	0	1	0	0	1
Part410	0	0	1	0	1	0	0	1	0	0	0	0	1	0	0	1	0	0	0	0	0	1	1	0	0	0	0	1	0	0	1	0	1	0	0	0	1	0	1	1	0	0	0	1	0	0	1	0	0
Part416	1	0	0	1	0	0	0	0	0	0	1	0	1	0	0	1	0	0	0	0	0	1	0	0	1	0	1	1	0	1	1	0	0	0	0	0	0	1	0	0	0	0	0	0	0	1	0	0	0
Part417	1	1	1	0	0	0	0	1	0	0	0	0	0	0	0	0	1	0	1	0	1	0	0	1	0	1	0	1	1	0	0	0	0	0	0	1	0	1	0	0	0	0	0	0	0	1	0	0	0
Part418	1	0	0	0	1	1	1	0	0	0	0	1	0	0	0	0	0	0	0	0	0	0	0	0	1	0	0	1	0	1	0	0	0	0	0	0	1	0	1	0	0	0	0	1	0	0	0	0	0
Part419	1	0	0	0	1	1	1	0	1	1	0	0	0	1	0	1	0	0	0	1	0	0	1	0	1	0	1	0	0	0	0	0	1	0	1	1	0	0	1	0	0	0	0	0	0	0	0	0	1
Part424	1	1	0	0	0	0	1	1	0	1	0	1	1	1	0	1	1	0	1	1	0	0	0	0	0	0	1	1	0	1	0	0	0	1	0	0	0	0	0	0	0	0	0	0	0	0	1	0	0
Part427	1	0	0	0	0	0	0	1	0	0	0	0	0	0	0	0	0	0	0	0	0	0	0	1	0	0	1	0	0	0	0	0	0	0	0	1	1	0	0	0	1	0	0	0	0	0	0	0	0
Part430	0	0	0	0	0	0	1	1	1	1	0	1	0	0	0	1	1	1	0	1	1	0	0	0	1	0	0	1	0	1	0	0	0	0	0	1	0	0	1	0	1	1	0	0	0	1	0	0	0
Part431	1	1	0	0	1	0	0	0	1	0	0	0	0	1	0	1	1	0	1	1	1	0	1	1	1	0	1	0	1	0	0	1	1	1	0	1	0	1	1	0	1	0	0	1	1	1	0	0	0
Part432	1	1	0	0	1	0	1	1	1	0	0	1	1	1	0	0	0	0	0	0	1	1	1	0	1	0	1	1	0	1	0	0	0	0	0	0	1	0	1	1	0	0	0	0	0	0	0	0	0
Part433	0	1	0	0	0	0	0	0	0	0	1	0	0	0	0	1	1	0	0	1	0	0	0	0	0	0	1	1	0	0	0	0	1	0	0	1	0	1	0	0	1	0	0	0	0	0	0	0	1
Part439	0	0	0	0	0	0	1	0	0	0	0	1	0	0	0	0	0	0	1	0	0	0	0	0	0	0	1	0	0	0	0	0	0	0	0	0	0	0	0	0	0	0	0	0	0	0	0	0	0
Part445	0	0	0	0	0	0	0	0	1	0	0	1	1	0	0	0	0	1	0	0	0	0	0	0	0	0	1	1	0	1	0	0	0	1	0	1	1	0	0	0	0	0	0	0	0	0	1	1	0
Part448	0	0	1	1	1	1	1	1	1	1	0	1	1	1	0	0	1	1	1	1	1	1	1	0	1	1	1	0	1	1	0	1	1	0	0	1	1	0	1	1	0	0	0	1	1	0	1	1	1
Part449	1	0	1	1	1	0	1	0	1	0	0	1	1	1	0	1	0	0	0	0	1	0	1	0	1	0	0	1	1	0	0	1	1	1	0	1	1	1	0	0	0	0	0	0	0	1	1	0	0
Part450	1	0	0	1	1	0	1	1	1	1	0	1	1	1	0	1	1	1	1	0	0	0	1	0	0	0	1	1	0	0	0	1	0	1	0	1	1	0	1	0	0	0	0	1	0	0	0	0	0
Part451	1	0	1	0	1	0	0	1	0	0	0	0	0	0	0	1	0	0	0	0	1	0	0	0	1	0	0	1	0	0	0	0	0	1	0	0	0	0	0	0	0	0	0	0	0	0	0	0	0
Part457	0	0	0	0	0	0	0	1	0	0	0	0	0	0	0	1	0	0	0	0	0	0	0	0	1	0	0	0	1	0	0	0	1	0	0	0	0	1	0	0	0	0	0	0	0	0	0	0	1
Part458	0	0	0	0	0	0	0	0	0	0	0	0	0	0	1	1	1	0	0	0	0	0	0	1	0	0	0	0	0	0	0	0	0	0	0	0	0	0	0	0	0	0	0	0	0	0	0	0	0
Part462	1	0	1	1	1	0	1	0	1	0	0	1	1	0	0	0	0	0	0	1	0	0	1	0	0	0	0	1	1	1	0	0	0	0	0	0	0	0	0	0	0	0	0	0	0	0	1	0	0
Part463	1	0	0	0	1	0	0	1	0	0	0	0	0	0	1	1	0	0	0	0	0	0	1	1	0	0	1	1	1	1	0	0	0	0	0	0	0	0	0	0	0	0	0	0	0	0	0	0	0
Part464	0	0	0	0	0	0	1	1	0	0	0	1	0	0	0	1	0	0	0	0	1	0	0	0	1	0	0	0	0	1	0	0	0	0	0	0	0	0	0	0	0	0	0	0	0	0	0	0	0
Part465	1	0	0	0	0	0	0	0	0	0	0	1	0	1	0	1	0	0	0	0	1	1	0	0	1	0	0	0	1	0	0	0	1	1	0	0	1	0	0	0	0	0	0	0	0	0	0	0	0
Part466	0	0	0	1	0	0	0	1	1	0	0	0	0	1	0	0	1	0	0	1	0	0	1	1	1	0	1	0	0	1	0	0	0	0	0	1	0	1	0	0	1	1	1	0	0	0	0	0	0
Part467	1	1	0	0	0	0	1	1	0	0	0	0	0	1	1	1	1	0	1	0	0	0	1	1	1	0	1	0	0	0	0	0	1	0	0	1	0	1	0	0	1	1	0	0	0	1	1	0	0
Part469	1	1	0	0	0	0	1	0	0	0	0	0	0	1	1	0	0	0	1	1	1	1	1	0	1	0	1	0	1	0	0	1	0	1	1	1	1	1	0	0	1	1	0	0	0	1	0	0	0
Part470	1	1	0	0	1	1	0	1	0	0	0	0	0	1	1	1	0	0	0	0	0	1	0	0	0	0	0	1	0	0	0	1	1	0	0	0	1	1	0	0	1	0	0	0	0	1	0	0	0
Part472	1	1	0	0	0	0	1	1	0	0	0	0	0	1	1	0	0	0	0	0	0	1	0	0	1	0	0	0	1	0	0	0	0	0	0	0	0	1	0	0	1	1	0	0	0	1	0	0	0
Part473	0	0	0	0	0	0	1	1	1	0	0	0	0	1	0	1	0	0	1	0	0	0	1	0	0	0	0	0	0	0	0	1	0	0	0	0	0	0	0	0	0	0	0	0	0	0	0	0	0
Part474	1	1	0	0	0	0	0	0	0	0	0	1	1	0	1	0	0	0	0	0	1	0	1	0	0	0	1	1	0	0	0	0	0	0	0	1	0	1	0	0	0	0	0	0	1	1	0	0	0
Part475	0	0	0	0	0	0	0	0	0	0	0	0	0	0	0	0	0	0	0	1	0	0	0	0	0	0	0	0	0	0	0	0	0	0	0	0	0	0	0	0	0	0	0	0	0	0	0	0	0
Part476	0	0	0	0	0	0	0	0	0	0	0	0	0	0	0	0	0	0	0	0	0	0	0	0	0	0	1	0	0	0	0	0	0	0	0	0	0	0	0	0	0	0	0	0	0	0	0	0	0
Part477	1	0	1	0	0	0	0	0	0	0	0	0	1	0	0	1	0	0	0	0	1	0	0	0	0	0	1	0	0	0	0	0	0	0	0	0	0	0	0	0	0	0	0	0	0	0	0	0	1
Part478	0	0	0	0	0	0	0	0	0	0	0	0	0	0	0	0	0	0	0	1	0	0	0	0	1	0	0	0	1	0	0	0	0	0	0	0	0	1	0	0	0	0	0	0	0	0	0	0	0
Part479	1	1	0	0	0	0	1	1	1	1	0	1	0	0	0	1	1	0	1	1	1	0	0	1	1	0	1	1	1	1	0	0	0	0	0	1	0	1	1	0	0	0	0	1	0	1	0	0	0
Part480	1	0	0	0	0	0	0	0	1	1	0	0	0	0	0	0	0	0	0	0	0	0	0	1	1	0	1	0	0	0	0	0	0	0	0	1	0	0	0	0	0	0	0	0	1	0	0	0	0
Part481	0	0	0	0	0	0	0	0	0	0	0	0	0	0	0	0	0	0	0	1	0	0	0	0	0	0	1	0	0	1	0	0	0	0	0	0	0	0	0	0	0	0	0	0	0	0	0	0	0
Part482	1	0	0	0	0	0	1	0	1	0	0	0	0	0	0	1	0	0	1	0	0	0	0	0	1	0	1	0	0	1	0	0	0	0	0	0	0	0	0	0	0	0	0	0	0	0	0	0	0
Part483	1	0	0	0	0	1	1	1	0	0	0	0	0	1	0	1	1	0	0	0	1	0	1	0	1	0	0	0	0	0	0	1	1	0	0	0	1	0	0	0	1	0	0	0	0	1	1	0	0
Part484	1	0	0	0	0	0	0	0	1	0	0	1	0	0	0	0	0	0	0	0	1	0	0	0	1	0	1	0	0	0	0	0	0	0	0	0	0	0	1	0	0	0	0	0	0	0	0	0	0
Part485	0	0	0	0	1	0	0	1	0	0	0	1	0	0	0	0	0	0	0	0	1	0	1	0	0	0	1	0	0	0	0	0	0	0	1	1	0	0	0	0	0	0	0	0	0	1	0	0	0
Part486	1	1	0	0	0	0	0	0	1	1	0	1	0	1	0	1	1	1	1	1	1	0	1	0	1	0	1	1	0	1	0	1	0	1	0	1	1	1	1	0	0	1	0	1	0	1	0	0	0
Part487	1	0	0	0	0	0	0	0	0	0	0	1	0	0	0	1	0	0	0	0	0	0	0	0	0	0	0	0	0	0	0	0	0	1	0	0	0	0	0	0	0	0	0	0	0	0	0	0	0
Part488	0	0	0	0	0	0	0	1	0	0	0	1	1	0	0	1	0	0	1	1	1	0	1	0	1	0	1	0	1	1	0	0	0	0	0	0	0	1	0	0	0	0	0	0	0	0	0	0	0
Part489	1	0	0	0	0	1	0	0	0	0	0	0	0	0	1	1	0	0	0	0	0	0	0	0	1	0	0	0	1	0	0	0	0	1	0	0	1	0	0	0	0	1	0	0	0	0	0	0	0
Part491	0	0	0	0	0	0	0	1	0	0	0	1	0	0	1	0	0	0	0	0	0	0	0	0	0	0	0	0	0	1	0	0	0	0	0	0	0	1	0	0	0	0	0	0	0	0	0	0	0
Part492	1	0	0	0	0	1	0	1	0	0	0	1	0	0	0	0	0	0	0	0	1	0	1	0	0	0	1	0	0	0	0	0	1	0	0	1	1	0	0	0	0	0	0	0	0	1	0	0	0
Part494	1	1	0	0	0	0	0	1	1	0	0	0	0	0	0	0	0	0	1	1	0	0	1	0	1	0	1	0	0	0	0	0	0	1	0	1	0	1	0	0	0	0	0	0	0	0	0	1	1
Part495	0	0	0	0	0	0	0	1	0	0	0	0	0	0	0	1	0	1	0	1	1	0	0	0	1	0	1	0	0	0	0	0	0	0	0	0	0	1	0	0	0	0	0	0	0	0	0	0	1
Part497	1	0	0	0	0	0	0	1	0	0	0	0	0	0	0	0	0	0	0	0	0	0	0	0	0	0	1	0	0	0	0	0	0	0	0	0	0	0	0	0	0	0	0	0	0	0	0	0	0
Part499	1	0	0	0	0	0	0	0	1	1	0	1	0	0	1	1	0	1	1	1	0	0	0	0	0	0	1	1	0	1	0	0	0	1	0	1	1	0	1	0	0	0	0	0	1	0	0	0	0
Part500	0	0	0	0	0	0	0	0	0	0	0	0	0	0	0	0	0	0	0	0	0	0	0	0	0	0	0	0	0	0	0	0	0	0	0	0	0	0	0	0	0	0	0	0	0	0	0	0	0
Part501	0	0	0	0	0	0	0	1	1	0	0	0	0	0	0	0	0	0	0	0	0	1	1	0	0	0	1	1	0	1	0	0	0	0	0	1	1	0	0	0	1	0	0	0	0	0	1	0	1
Part502	1	0	0	0	0	0	1	1	1	0	0	0	1	1	0	0	0	1	1	0	1	0	1	0	1	0	1	0	0	0	0	0	0	0	0	0	0	0	1	0	0	0	0	0	0	0	0	0	0
Part503	1	0	0	0	0	0	0	0	1	0	0	0	0	0	1	0	0	0	0	0	0	0	0	0	0	1	1	0	0	0	0	0	0	0	0	0	0	0	0	0	0	0	0	0	0	0	0	0	0
Part509	0	0	0	0	0	0	0	0	0	0	0	0	0	0	0	0	0	0	1	0	0	0	0	0	0	0	0	0	0	0	0	0	0	0	0	0	0	0	0	0	0	0	0	0	0	0	1	0	0
Part510	0	1	1	0	1	0	0	1	1	1	0	1	1	0	0	0	0	1	1	0	0	0	1	0	1	0	1	1	0	1	0	0	0	0	0	1	1	1	0	1	1	0	0	1	0	1	1	0	0
Part512	1	0	1	0	0	0	0	0	0	0	0	1	1	0	0	1	0	0	0	0	0	0	0	0	1	0	1	1	0	1	0	0	0	1	0	0	0	0	0	1	0	0	0	0	0	0	1	0	0
Part514	1	0	0	0	0	0	0	1	1	0	0	0	0	1	1	1	0	0	1	0	0	0	1	0	1	0	1	1	1	1	0	0	0	1	0	1	0	0	0	0	0	0	0	0	0	0	0	0	0
Part516	1	0	1	0	0	1	1	1	0	0	0	1	1	0	1	0	1	0	0	0	0	0	0	1	0	0	1	1	0	1	0	0	0	0	0	1	1	1	0	0	1	0	1	0	0	0	1	1	1
Part517	0	0	0	0	0	0	0	0	1	0	0	1	0	1	0	1	0	1	1	0	1	0	0	0	0	0	1	0	0	0	0	0	0	1	0	1	0	0	0	0	1	1	0	1	0	0	0	1	0
Part518	1	0	0	0	0	0	1	0	1	1	0	1	1	1	0	1	1	0	1	0	1	1	1	0	1	0	1	0	0	0	1	0	0	1	0	1	0	0	0	1	1	0	0	0	0	0	0	0	0
Part521	0	0	0	0	0	0	0	0	0	0	0	0	0	0	0	0	0	0	0	0	0	0	0	0	0	0	0	0	0	0	0	0	0	0	0	0	0	0	0	0	0	0	0	0	0	0	0	0	0
Part524	1	0	0	0	0	0	0	1	0	0	0	0	0	0	0	1	0	0	0	1	0	0	0	0	1	0	1	0	0	0	0	0	0	0	0	0	0	1	0	0	0	0	0	0	0	0	0	0	0
Part525	0	0	0	0	0	0	0	0	0	0	0	0	0	0	0	1	0	0	0	0	0	0	0	1	0	0	1	0	1	0	0	0	1	1	0	0	0	0	0	0	0	0	0	0	0	0	0	1	1
Part526	1	0	0	0	0	0	0	0	0	1	0	0	0	1	0	1	0	0	1	0	1	1	0	0	1	0	1	0	0	0	1	0	0	1	0	0	1	1	0	0	1	1	0	0	0	0	0	0	1
Part527	1	0	1	0	1	0	0	1	1	0	0	1	1	0	0	0	0	0	1	0	0	0	1	0	0	0	0	1	0	1	1	0	0	0	0	1	1	0	1	1	0	0	0	0	0	0	1	1	0
Part528	1	0	0	0	0	0	0	1	1	0	0	0	0	0	0	0	0	0	1	1	0	0	0	1	1	0	1	1	1	1	0	0	0	0	0	1	0	1	0	0	1	0	0	0	0	0	0	0	0
Part532	1	1	0	0	0	0	1	1	1	0	0	0	0	0	1	0	0	0	1	1	0	0	0	1	1	0	0	0	1	0	0	0	0	0	0	0	0	1	0	0	0	0	0	0	0	1	0	0	0
Part536	1	1	0	1	1	1	0	1	1	1	0	1	1	1	1	1	1	0	0	1	1	1	1	1	1	0	1	1	1	0	1	0	1	0	0	1	0	1	0	0	1	0	0	1	1	1	0	0	1
Part541	1	0	0	1	1	0	1	1	0	0	1	1	1	1	0	1	1	0	1	0	1	0	1	0	1	0	0	1	0	0	1	0	0	1	0	0	1	1	1	0	0	1	0	0	0	0	0	0	0
Part542	0	0	0	0	0	0	0	0	1	0	0	0	0	0	0	0	0	0	0	0	0	0	0	0	0	0	1	1	0	0	0	0	0	0	0	0	0	0	0	0	0	0	0	0	0	0	0	0	1
Part543	0	0	0	0	0	1	0	0	0	1	0	0	0	0	0	1	0	0	0	0	0	0	0	0	0	0	1	0	0	0	0	0	0	1	0	1	0	0	0	0	0	0	0	0	0	0	0	0	0
Part545	0	0	0	0	0	0	0	0	1	0	0	0	0	0	0	1	0	1	1	0	0	0	0	0	1	0	1	0	0	0	0	0	0	0	0	0	0	0	0	0	0	0	0	0	0	0	0	0	0
Part547	1	0	0	0	0	0	0	0	0	0	0	0	0	0	1	1	0	0	0	0	0	0	0	0	0	0	0	0	0	0	0	0	1	1	0	0	0	0	0	0	1	0	1	0	0	0	0	0	0
Part549	1	0	0	0	0	0	1	1	1	1	0	0	0	1	0	1	1	0	0	1	0	0	0	1	0	0	0	0	0	1	0	0	0	0	0	1	0	1	0	0	1	1	0	0	0	1	0	0	0
Part550	1	0	0	0	0	0	1	1	0	0	0	0	0	0	0	1	1	0	0	0	0	0	0	0	0	0	0	0	0	0	0	0	1	0	0	0	1	0	0	0	0	0	0	0	0	0	0	0	1
Part556	1	0	0	0	0	1	1	0	0	0	0	0	1	0	0	0	0	0	0	0	1	0	0	0	0	0	1	0	0	1	0	0	0	0	0	0	0	0	0	0	0	0	0	0	0	0	0	0	0
Part557	1	0	0	0	0	1	0	1	0	0	0	0	0	0	0	1	0	0	0	0	0	0	0	1	0	1	0	0	0	0	0	0	0	0	0	0	0	0	0	0	0	0	0	0	0	0	0	0	0
Part558	0	0	1	0	0	1	0	1	0	0	0	1	0	0	0	1	1	0	0	0	0	0	0	0	1	0	0	0	0	0	0	0	1	1	0	0	0	1	0	0	1	0	0	0	0	1	0	0	0
Part560	1	1	0	0	0	0	0	0	1	1	0	0	0	1	0	1	0	0	1	1	1	1	0	0	1	0	1	1	1	0	1	0	0	0	0	1	1	1	1	0	0	0	0	0	0	1	0	0	0
Part561	1	0	0	0	1	0	0	0	0	0	0	1	1	1	0	0	1	0	0	1	0	0	1	0	1	0	1	1	0	0	1	0	0	0	0	0	1	0	0	0	0	0	0	1	0	0	0	0	0
Part574	1	0	0	0	0	0	0	0	0	0	0	0	0	0	0	1	0	0	0	1	0	0	0	0	1	0	1	0	0	0	0	0	0	0	0	0	0	1	0	0	0	0	0	0	0	0	0	0	0
Part575	0	1	0	0	1	1	0	1	0	0	0	0	0	1	1	0	0	0	0	0	0	0	0	1	0	0	1	0	0	0	0	0	1	0	0	1	0	0	0	0	1	0	0	0	0	0	0	0	0
Part577	0	1	0	0	1	1	1	1	1	1	1	0	1	1	1	1	1	0	0	0	0	0	1	1	1	0	1	0	1	0	0	1	0	0	0	0	0	1	0	0	0	1	0	0	1	1	0	0	0
Part578	0	1	0	0	1	0	0	1	0	0	0	0	0	0	1	1	0	0	0	1	0	0	1	0	1	0	1	0	0	0	0	1	1	0	0	1	0	1	0	0	0	1	0	0	0	0	0	0	0
Part580	0	0	0	0	0	0	0	0	0	1	0	0	0	0	0	1	0	0	0	1	0	0	0	0	0	0	0	0	0	0	0	0	0	0	0	0	0	0	0	0	0	0	0	0	0	0	1	0	0
Part583	0	1	0	1	1	0	0	1	0	0	0	0	0	0	1	1	0	0	0	1	0	0	1	0	1	0	1	0	0	0	0	0	1	0	0	1	0	1	0	0	0	0	0	0	0	0	0	0	0
Part588	0	1	0	0	0	0	0	0	1	0	0	0	1	0	0	0	0	0	0	0	1	0	1	0	0	0	0	1	1	1	0	0	0	0	0	1	0	1	1	0	0	0	0	0	0	0	0	0	1
Part591	1	0	0	0	1	1	1	1	1	0	0	0	0	1	0	1	1	1	1	0	0	1	1	0	0	0	0	0	0	0	0	0	0	0	0	0	0	0	0	0	1	1	0	0	0	0	0	0	0
Part594	0	0	0	0	1	0	0	1	1	0	0	0	0	0	0	1	0	0	0	1	0	0	1	0	1	0	1	0	1	0	0	0	1	0	0	1	0	0	0	0	1	0	0	0	0	0	0	0	0
Part597	1	0	0	0	1	1	0	1	1	0	0	0	0	0	0	0	0	0	0	0	0	0	1	0	1	0	0	0	0	0	0	0	0	0	0	1	0	0	0	0	0	0	0	0	0	0	0	0	0
Part598	1	1	0	0	0	0	0	0	0	0	0	1	0	0	0	1	1	0	0	1	1	0	0	0	0	0	0	1	1	1	0	0	0	1	0	0	0	1	0	0	1	0	0	0	0	1	1	0	1
Part600	1	1	0	0	0	0	1	0	0	0	0	0	0	0	0	1	0	0	1	1	0	0	1	0	0	0	1	0	0	1	0	0	0	0	0	0	0	0	0	0	0	1	0	0	0	0	0	0	0
Part604	0	0	0	0	0	0	0	0	0	0	0	1	1	0	0	1	0	0	0	1	0	0	0	0	1	0	1	0	0	1	0	0	0	0	0	0	0	0	0	0	1	0	0	0	0	0	0	0	0
Part605	0	0	0	0	0	0	0	0	1	0	0	0	0	0	1	1	0	0	0	1	0	0	0	0	0	0	1	0	0	0	0	0	0	0	0	0	0	0	0	0	0	0	0	0	0	0	0	0	0
Part606	1	0	0	0	0	0	0	0	0	0	0	0	0	0	0	1	0	0	1	0	0	0	0	0	1	0	1	0	0	0	0	0	0	0	0	1	0	0	0	0	1	0	0	0	0	0	0	0	1
Part608	1	0	0	0	0	0	0	1	1	0	0	0	0	0	1	1	0	0	1	0	0	0	0	1	0	0	1	0	0	0	0	0	1	0	0	1	0	0	1	0	0	0	0	0	0	0	0	0	0
Part609	1	0	0	0	0	0	0	0	0	0	0	0	0	0	0	1	0	0	1	0	0	0	0	0	1	0	0	0	1	0	0	0	0	0	0	0	1	0	0	0	0	0	0	0	0	0	0	0	0
Part610	0	0	0	0	0	0	1	1	1	1	0	0	0	1	0	0	0	0	1	0	1	0	0	0	1	0	1	0	0	0	0	0	0	0	0	0	1	0	1	0	1	1	0	0	0	0	0	0	0
Part617	1	1	0	0	0	0	0	0	1	1	0	1	1	0	0	1	0	0	1	1	1	0	0	0	1	0	1	0	0	0	0	0	0	1	0	1	1	0	1	0	0	0	0	0	0	0	0	1	0
Part623	1	0	0	0	0	0	0	0	0	0	0	0	0	0	0	1	0	0	1	0	0	0	0	0	0	0	1	0	0	0	0	0	0	1	0	0	0	0	0	0	0	0	0	0	0	0	0	0	0
Part626	1	1	0	0	0	0	0	1	1	1	0	1	1	0	1	1	0	0	0	1	0	0	0	0	0	0	1	0	1	1	0	0	1	0	0	0	0	1	1	0	1	0	0	0	0	1	0	0	0
Part627	1	0	0	0	0	0	0	1	0	0	0	1	0	0	0	0	0	0	0	0	1	0	0	0	0	0	0	1	0	1	0	0	0	0	0	0	1	0	1	0	0	0	0	0	0	0	0	0	0
Part628	1	1	0	0	0	0	1	1	1	1	0	1	1	1	1	1	1	0	0	1	0	0	1	0	1	0	1	0	1	1	0	0	0	0	0	0	0	1	0	0	0	1	0	0	1	1	0	1	0
Part630	1	0	0	1	0	0	0	1	1	1	0	1	1	1	0	1	1	0	1	1	1	1	0	0	1	0	0	1	0	1	1	0	0	0	0	1	1	0	0	1	1	0	0	0	0	0	0	0	0
Part631	0	0	0	0	0	0	0	0	0	0	0	0	0	0	0	0	0	0	0	0	0	0	0	0	0	0	0	0	0	0	0	0	0	1	0	0	0	0	0	0	0	0	0	0	0	0	0	0	0
Part632	0	1	0	0	1	1	0	1	0	0	0	1	0	0	1	1	1	0	0	0	0	0	1	1	0	1	0	0	0	1	0	0	0	0	0	0	0	1	0	0	0	0	1	0	0	0	0	0	0
Part633	1	0	1	0	0	0	1	1	1	0	0	0	1	1	0	1	1	0	0	1	1	0	1	0	1	0	0	0	0	0	0	0	1	1	1	0	1	0	0	0	0	0	0	0	0	0	1	0	0
Part637	1	0	0	0	0	0	0	0	0	0	0	0	0	0	0	1	0	0	0	1	0	0	0	0	1	0	1	0	0	0	0	0	0	0	0	0	0	0	0	0	0	0	0	0	0	0	0	0	0
Part638	1	0	0	0	0	0	0	1	0	1	0	1	0	0	0	0	1	0	0	1	1	0	0	0	0	0	1	1	0	1	0	0	1	0	0	1	1	1	1	0	1	0	0	0	0	0	0	0	0
Part640	1	0	0	0	0	0	0	1	0	0	0	0	0	0	0	1	0	0	0	0	0	0	0	0	0	0	0	0	0	0	0	0	0	0	0	0	0	0	0	0	0	0	0	0	0	0	0	0	0
Part641	1	0	0	0	0	0	0	0	0	0	0	0	0	0	0	0	0	0	0	1	0	0	0	0	0	0	0	0	0	0	0	0	0	0	0	0	0	0	0	0	0	0	0	0	0	0	0	0	0
Part643	1	0	0	0	0	0	0	1	1	0	0	0	0	0	1	0	0	0	1	0	0	0	0	0	1	0	1	0	0	0	0	0	0	0	0	0	0	0	0	0	0	0	0	1	0	0	0	0	1
Part644	1	0	0	0	1	0	0	0	0	0	0	0	0	0	0	1	0	0	0	0	0	0	1	0	0	0	1	1	1	0	0	0	1	0	0	0	0	0	0	0	0	0	0	0	0	0	0	0	0
Part648	0	0	0	0	0	0	0	0	0	0	0	0	0	0	0	0	0	0	0	0	0	0	0	0	0	0	0	0	0	0	0	0	0	0	0	0	0	0	0	0	1	0	0	0	0	0	0	0	0
Part649	1	0	0	0	0	0	0	0	0	0	0	0	0	0	0	1	0	0	0	0	1	0	0	0	1	0	0	0	1	0	0	0	0	1	0	0	0	1	0	0	0	0	0	0	0	0	0	0	0
Part651	0	0	0	0	0	0	1	1	1	0	0	0	0	0	0	1	0	0	0	0	0	0	0	0	1	0	1	0	0	0	0	0	0	1	0	1	0	0	0	0	1	0	0	0	0	0	0	0	1
Part652	0	0	0	0	0	0	0	0	1	0	0	0	0	0	0	0	0	0	0	1	0	0	0	1	1	0	1	1	0	0	0	0	0	0	0	1	0	0	0	0	0	0	0	1	0	0	0	0	0
Part653	1	0	0	0	0	0	0	1	0	0	0	0	0	0	1	1	0	0	0	0	0	0	1	0	1	0	1	0	0	0	0	0	1	0	0	1	0	0	0	0	1	0	0	0	0	0	0	0	0
Part654	0	0	0	0	0	0	0	0	1	0	0	1	0	0	0	1	0	0	0	1	1	0	0	0	1	0	1	1	1	0	0	0	0	0	0	1	0	0	0	0	1	0	0	0	0	0	0	0	0
[truncated: 25 more columns]

## Sheet: CFQ_data
ID	CFQ_it1	CFQ_it2	CFQ_it3	CFQ_it4	CFQ_it5	CFQ_it6	CFQ_it7	CFQ_it8	CFQ_it9	CFQ_it10	CFQ_it11	CFQ_it12	CFQ_it13	CFQ_it14	CFQ_it15	CFQ_it16	CFQ_it17	CFQ_it18	CFQ_it19	CFQ_it20	CFQ_it21	CFQ_it22	CFQ_it23	CFQ_it24	CFQ_it25
Part1	0	0	4	0	0	0	4	2	2	2	2	0	0	0	0	0	0	0	2	0	0	0	0	0	0
Part2	2	3	1	0	1	2	1	1	2	2	1	0	1	1	2	1	2	1	2	1	1	2	0	1	1
Part3	1	1	1	0	0	1	2	0	0	1	1	1	1	2	2	1	1	0	0	2	1	1	1	0	1
Part4	4	0	4	0	2	3	3	1	4	2	1	0	1	0	2	0	3	0	3	0	0	0	1	2	0
Part5	2	1	1	1	2	3	1	1	1	2	2	1	1	2	2	1	1	1	2	1	1	2	1	1	2
Part6	2	2	2	0	0	1	4	2	2	2	3	0	1	2	2	1	2	1	2	4	1	2	1	0	0
Part7	1	1	2	1	1	1	1	1	0	1	1	1	1	1	3	1	1	0	1	2	0	1	1	1	0
Part8	0	0	0	0	0	0	3	0	0	1	0	0	0	0	0	0	2	2	0	1	0	4	0	2	0
Part9	2	1	1	0	1	0	2	1	1	2	0	1	1	0	1	0	0	0	1	2	0	2	0	0	0
Part10	0	0	0	0	0	1	0	0	0	0	1	0	0	0	2	0	3	0	0	0	1	0	0	0	0
Part11	2	0	3	2	2	2	3	1	3	3	2	0	3	2	2	3	2	1	2	3	3	2	2	1	2
Part12	2	0	2	0	0	0	3	1	3	2	0	0	0	2	1	0	2	0	1	2	0	1	0	0	0
Part13	3	2	2	1	1	1	4	2	3	3	0	0	2	2	4	0	1	1	2	2	1	2	2	2	0
Part14	0	0	1	0	0	0	1	0	0	2	0	0	1	0	0	0	1	0	0	1	0	1	0	0	0
Part15	2	2	1	1	0	3	3	1	3	2	0	0	0	1	2	0	3	1	3	3	0	1	1	0	1
Part16	0	0	2	0	0	2	4	0	4	0	1	0	2	0	1	1	4	2	2	1	2	2	1	2	2
Part17	3	3	3	2	3	3	2	2	3	3	2	4	3	3	2	2	3	1	3	2	3	3	3	3	2
Part18	3	3	3	0	1	3	1	2	2	3	2	0	2	2	2	1	4	1	3	1	3	2	2	0	0
Part19	3	1	1	1	1	1	2	1	2	3	3	1	1	1	3	2	3	2	1	2	1	2	1	0	2
Part20	2	0	0	0	0	1	0	0	0	1	0	0	0	0	1	0	1	0	1	1	0	0	0	1	1
Part21	3	4	3	1	2	4	3	1	4	3	1	2	2	2	3	1	3	2	3	3	2	3	1	1	2
Part22	1	2	1	3	2	3	1	1	1	3	0	0	1	1	1	0	1	1	2	1	2	1	1	2	1
Part23	3	2	1	1	1	1	2	1	2	1	1	1	1	1	2	3	2	1	1	2	2	1	1	1	1
Part24	4	4	4	4	4	0	4	2	2	4	0	2	3	2	4	1	4	0	4	4	4	4	2	0	2
Part25	2	0	1	0	1	2	3	1	3	1	0	3	2	1	2	0	1	0	0	3	1	3	0	2	3
Part26	3	1	4	2	3	2	4	1	1	2	1	1	2	0	1	1	1	0	1	2	1	2	0	1	1
Part27	3	2	1	1	1	2	2	2	3	1	1	1	3	1	2	1	4	0	2	2	2	2	1	1	1
Part28	1	2	1	0	1	2	2	2	3	2	1	1	2	3	2	1	2	1	2	2	3	3	2	2	1
Part29	1	3	2	0	0	1	3	1	3	4	2	0	2	0	4	2	2	0	1	3	3	3	2	0	1
Part30	3	1	2	0	0	0	1	2	1	3	0	0	1	1	1	0	1	0	1	0	0	1	0	0	0
Part31	2	3	1	0	2	1	4	1	2	2	3	1	2	1	3	1	3	1	1	2	0	2	1	1	2
Part32	0	0	2	1	1	2	4	1	3	1	2	1	2	0	3	1	1	1	3	2	1	1	0	0	4
Part34	3	2	1	2	0	2	3	2	1	1	1	1	2	1	2	1	1	0	3	1	2	1	1	1	1
Part36	3	2	3	2	1	1	1	2	2	4	1	1	3	3	2	1	3	1	1	1	1	2	0	1	1
Part38
Part39	1	2	0	0	1	1	0	0	1	4	1	0	1	2	3	0	1	0	1	0	1	1	1	2	1
Part40	0	0	0	0	0	0	0	0	2	0	0	0	0	0	0	0	0	0	0	0	0	0	0	0	0
Part41	2	1	3	0	1	1	1	1	2	2	3	2	2	2	1	0	0	1	2	2	1	1	2	1	2
Part42	3	1	2	2	1	2	3	3	3	3	1	2	3	3	3	1	2	1	3	3	3	3	1	1	2
Part43	2	3	3	0	0	2	3	1	3	2	2	2	3	0	0	0	3	2	2	2	3	3	1	2	1
Part44	1	0	1	1	0	1	1	0	1	0	1	1	1	0	1	0	1	1	1	1	1	1	0	0	0
Part45	0	0	0	0	0	0	4	4	4	0	3	0	0	0	0	2	0	0	0	3	0	0	0	0	3
Part46	1	0	1	1	0	1	2	0	0	0	0	0	0	0	0	0	1	0	0	1	0	0	0	0	0
Part47	2	1	1	0	1	0	0	1	0	2	1	0	2	1	0	0	1	1	2	2	2	3	3	1	0
Part48	2	1	4	3	1	1	2	0	1	1	1	0	1	3	0	1	0	0	1	2	0	1	0	3	0
Part49	3	4	4	0	1	2	0	0	0	4	0	1	2	1	2	1	3	2	2	0	2	4	2	2	0
Part50	3	2	1	3	1	3	3	2	2	3	1	3	3	2	1	1	3	1	3	3	2	2	2	1	2
Part51	2	2	2	2	2	2	1	0	2	3	0	0	2	2	2	3	1	0	2	1	2	2	0	0	1
Part52	3	3	2	0	0	2	1	2	1	1	2	0	1	1	3	0	3	2	3	1	4	3	3	0	1
Part53	4	2	2	2	0	2	3	1	3	2	3	1	2	2	2	2	2	0	3	3	0	2	1	0	1
Part54	2	1	3	0	0	4	4	1	1	3	0	3	2	2	1	0	1	0	2	4	0	2	0	0	1
Part55	2	2	2	1	1	1	2	2	3	3	1	1	2	3	3	1	1	1	1	2	0	1	0	0	0
Part58	4	3	0	0	0	3	4	0	4	4	0	4	3	4	0	3	3	1	2	4	0	4	3	0	3
Part59	3	2	3	4	2	2	4	4	4	4	4	2	2	4	4	2	2	2	3	4	4	3	2	2	4
Part60	3	4	3	3	2	3	3	2	1	3	1	3	2	2	1	1	2	0	2	3	3	4	0	1	1
Part61	2	1	2	1	0	4	3	2	1	3	1	1	1	2	3	0	2	0	2	2	1	1	2	1	2
Part62	1	1	0	0	1	1	3	2	3	3	1	2	3	1	2	1	1	1	2	3	2	2	1	1	1
Part63	2	1	2	1	2	2	3	1	2	1	1	1	2	1	3	2	3	1	1	2	1	1	1	1	1
Part64	1	3	2	0	0	0	0	1	3	0	2	2	1	0	1	0	1	1	0	0	1	4	3	1	1
Part65	2	1	1	0	0	1	3	2	3	2	4	2	1	1	2	0	2	0	1	2	0	2	0	1	1
Part66	3	4	4	3	2	4	4	2	2	4	1	1	2	3	2	2	3	3	3	4	4	4	3	4	1
Part67	2	2	1	0	1	2	1	2	1	2	3	2	2	2	3	1	2	1	2	1	2	2	1	2	2
Part68	2	1	2	1	1	2	1	1	2	2	1	1	3	2	2	2	3	1	2	2	2	2	1	2	2
Part69	2	1	1	0	1	0	4	1	2	2	1	1	2	1	1	0	2	0	3	4	2	2	1	1	1
Part70	2	2	1	0	1	0	1	1	2	2	2	2	1	1	1	0	2	1	2	2	3	2	0	0	1
Part72	0	0	1	1	0	1	3	0	3	1	1	0	1	0	1	0	3	0	3	1	1	1	0	0	1
Part73	2	1	1	0	1	0	2	3	2	1	0	0	2	3	2	0	4	1	2	2	1	3	1	1	1
Part74	4	4	4	0	1	2	0	1	2	2	0	1	3	2	1	0	3	1	2	4	2	3	0	2	0
Part75	1	0	0	0	0	0	0	1	1	1	1	0	0	0	0	0	0	0	0	0	0	0	0	0	0
Part76	1	2	2	0	0	1	2	1	3	3	0	1	3	1	4	1	1	1	1	1	1	1	1	1	2
Part77	2	1	2	0	0	0	1	1	1	3	0	1	1	1	2	0	1	0	1	1	1	2	1	0	1
Part78	2	2	3	0	0	2	2	0	3	0	0	0	1	0	0	0	1	0	0	1	0	1	0	1	0
Part79	3	2	0	1	1	3	3	1	1	2	3	2	4	3	3	1	3	0	2	2	2	4	0	1	0
Part80	2	2	1	1	3	2	3	1	1	2	1	0	2	2	2	0	2	1	3	3	2	1	0	2	2
Part81	3	2	1	1	1	1	3	2	2	2	2	2	3	1	3	1	2	2	2	3	1	1	3	1	1
Part82	2	2	2	1	1	0	1	3	1	3	1	1	3	2	3	2	3	1	2	2	3	3	2	2	2
Part83	1	2	1	0	1	1	0	1	1	3	2	2	2	1	3	1	1	0	2	0	1	2	1	1	2
Part84	2	3	1	0	1	1	4	2	3	1	1	1	1	1	3	1	2	1	2	4	4	2	2	0	4
Part85	2	1	0	2	0	1	4	1	4	2	1	0	1	0	1	0	0	0	1	3	0	0	0	0	0
Part86	0	0	0	2	0	0	3	0	0	0	0	0	1	0	0	0	2	0	1	2	0	2	0	0	1
Part87	2	1	1	1	2	2	1	2	1	2	2	2	1	2	1	1	2	1	2	1	1	2	1	1	3
Part88	3	2	1	0	2	2	4	1	3	3	3	2	1	3	3	0	2	2	3	3	0	0	0	3	3
Part89	3	3	1	1	1	1	2	2	4	1	0	0	1	3	3	0	2	1	3	1	2	2	1	3	2
Part90	4	3	4	2	2	0	1	2	2	2	0	2	2	2	3	1	1	1	2	1	2	2	1	2	2
Part91	2	2	2	0	0	1	3	0	1	1	0	2	1	1	1	0	2	0	2	3	1	2	1	0	0
Part92	2	0	0	0	0	0	2	1	2	1	0	0	2	2	0	0	0	0	1	0	0	3	0	0	1
Part93	1	2	3	0	4	1	2	1	1	3	1	1	4	1	2	0	2	1	1	2	1	3	0	1	2
Part94	3	2	3	2	1	3	4	1	3	2	1	2	2	0	2	2	4	2	2	3	3	2	2	2	1
Part95	2	2	2	1	2	3	1	2	2	3	2	3	2	2	3	1	3	1	1	3	2	2	1	2	1
Part97	2	2	3	3	1	2	2	2	2	3	2	2	2	2	3	2	2	1	2	2	2	2	2	1	2
Part98	3	3	2	1	1	3	3	2	2	3	1	1	1	2	2	0	3	1	2	1	2	3	2	2	1
Part99	2	2	1	1	0	3	2	0	1	2	1	0	1	1	2	2	2	2	2	1	2	2	1	1	1
Part100	2	1	0	0	1	1	2	1	2	2	2	2	2	2	2	0	1	1	2	2	1	2	1	1	2
Part101	3	2	3	1	2	1	4	2	2	2	1	2	2	3	3	1	1	1	3	3	2	3	1	0	3
Part102	2	1	2	2	1	3	3	2	3	3	1	1	2	1	2	1	2	1	2	2	1	2	1	2	1
Part103	4	3	3	2	2	3	3	1	1	2	1	3	2	3	3	1	2	1	2	2	2	2	1	2	2
Part104	1	1	0	0	0	1	0	2	1	4	0	0	1	0	3	0	0	0	0	0	2	0	0	0	0
Part105	4	2	3	2	1	1	1	1	1	1	2	0	1	1	3	1	1	0	1	1	1	1	1	1	1
Part106	2	1	2	1	1	1	3	1	2	2	0	1	1	2	2	1	2	1	1	2	2	2	2	1	1
Part107	2	2	2	0	0	1	2	1	2	1	0	1	0	1	1	0	2	0	1	2	1	2	0	1	0
Part108	4	4	1	0	1	2	3	1	4	3	0	1	1	2	3	1	2	0	3	4	1	2	0	1	2
Part109	4	3	4	4	3	4	2	3	4	3	4	3	2	4	3	2	1	0	3	2	3	4	3	4	4
Part110	2	2	1	0	0	1	1	1	2	2	2	2	1	1	1	1	2	0	2	1	1	2	1	2	1
Part111	2	2	2	1	1	1	1	0	2	2	2	1	2	2	1	0	1	1	1	1	1	1	0	0	0
Part112	2	2	2	3	2	1	3	2	2	2	1	1	1	1	2	1	3	2	2	3	2	2	1	1	2
Part113	3	2	3	1	0	3	3	1	3	2	0	1	1	1	3	1	4	0	2	2	0	2	1	1	1
Part114	3	4	4	4	2	4	4	1	2	3	1	3	3	3	3	1	2	1	1	4	4	4	1	1	1
Part115	2	0	1	1	0	1	4	0	3	1	2	0	1	0	1	0	2	1	1	1	2	1	0	0	0
Part116	3	2	2	2	1	3	4	2	2	3	2	3	2	1	2	1	3	1	3	3	3	2	1	3	2
Part117	4	4	4	2	3	3	3	3	3	3	2	2	3	3	2	2	3	3	2	2	2	2	3	2	2
Part118	1	1	0	0	0	2	1	0	3	1	1	0	2	1	0	0	1	0	0	1	3	1	0	0	0
Part119	1	3	0	0	0	0	0	0	1	1	0	0	2	2	1	0	1	0	1	0	0	3	1	4	2
Part120	0	0	3	1	1	2	1	2	3	2	4	1	2	3	1	1	3	1	0	1	0	0	0	0	1
Part122	4	3	2	1	1	2	4	2	4	4	3	2	2	2	1	1	2	2	3	4	3	3	2	1	3
Part123	4	0	1	1	0	0	1	0	0	0	0	0	1	0	0	0	1	0	0	0	0	0	0	0	0
Part124	2	2	1	1	1	1	3	1	1	3	2	1	2	1	2	1	3	1	2	3	1	2	1	1	2
Part125	2	3	1	0	1	0	0	2	1	2	2	0	1	2	1	1	1	0	0	0	0	3	0	0	0
Part126	2	1	1	0	0	0	2	2	2	2	1	2	2	1	1	0	2	0	2	1	2	2	0	1	1
Part127	1	0	0	0	0	0	0	0	0	1	0	0	0	0	2	0	1	0	0	0	0	1	0	0	0
Part128	1	1	1	3	3	1	2	2	3	3	2	1	1	1	2	1	1	1	4	2	2	3	1	1	3
Part129	2	2	1	0	1	1	2	1	2	3	1	1	2	1	1	2	2	1	1	3	1	2	2	1	1
Part130	2	3	1	2	2	2	1	3	4	3	2	2	3	2	4	0	3	1	1	1	3	4	3	1	3
Part131	2	2	2	0	2	2	2	1	1	3	2	2	2	2	2	2	2	1	1	1	1	2	1	0	1
Part132
Part133	4	3	3	0	1	2	0	0	1	2	3	1	1	1	2	0	3	0	1	0	2	2	2	0	0
Part134	3	2	2	1	2	1	1	3	3	3	0	0	1	2	1	1	2	2	2	2	1	1	1	1	2
Part135	4	4	0	0	1	2	0	1	4	4	0	0	1	1	0	0	1	0	1	0	1	2	0	1	1
Part136	3	1	2	2	0	3	3	2	4	2	1	3	2	3	1	2	2	0	1	3	3	3	2	1	1
Part137	2	0	1	1	1	1	3	1	2	3	3	1	2	0	1	1	1	1	3	1	1	1	0	1	1
Part138	3	2	1	1	0	1	2	0	2	3	1	1	0	2	3	0	3	0	3	2	2	2	1	0	2
Part139	2	1	2	1	1	1	1	1	1	3	1	2	2	3	3	1	2	1	1	2	2	2	1	1	1
Part140	2	0	1	1	1	1	2	1	2	2	0	2	2	2	2	1	1	1	1	2	1	2	0	0	2
Part141	1	2	1	1	1	2	1	1	0	2	0	3	1	0	2	2	2	0	2	2	2	1	0	2	0
Part142	2	3	2	1	1	3	1	1	1	2	1	2	2	2	2	1	2	2	2	1	3	3	0	3	1
Part143	3	1	3	1	1	4	1	1	3	3	2	3	3	2	2	1	4	0	2	1	4	2	1	1	1
Part144	4	3	3	1	1	2	3	2	2	2	2	2	1	1	2	0	3	1	3	3	2	2	1	1	1
Part145	1	1	1	1	2	1	1	1	1	1	2	2	1	1	0	1	1	1	1	0	1	1	2	2	1
Part146	3	0	2	1	1	2	3	1	1	2	2	2	2	1	1	1	2	2	3	2	2	1	0	1	1
Part147	2	1	1	0	0	3	4	1	2	2	1	2	2	2	1	0	3	0	1	0	3	2	0	0	1
Part148	4	2	2	0	0	1	1	1	1	4	1	0	0	3	2	0	2	0	0	1	1	1	0	0	0
Part149	2	2	4	4	1	1	4	1	3	3	1	1	1	2	4	1	2	1	0	4	2	2	1	2	2
Part150	0	0	2	0	0	1	2	0	0	0	0	0	0	0	0	0	1	0	0	0	0	0	0	0	0
Part152	4	1	0	0	0	1	1	1	3	1	2	3	1	1	3	1	4	0	2	2	2	1	0	1	2
Part153	1	1	0	0	1	3	2	1	2	3	4	0	0	1	1	0	0	0	0	1	3	1	0	2	0
Part154	2	1	2	0	1	1	2	1	2	1	1	2	1	1	2	1	1	1	2	2	1	2	1	1	1
Part156	4	2	4	4	1	4	1	1	1	0	4	3	4	4	4	0	4	1	3	1	0	2	3	2	3
Part157	1	1	2	0	1	3	1	1	3	3	1	1	1	2	1	0	1	0	1	1	1	1	0	1	1
Part158	1	1	1	1	1	1	0	1	1	2	1	1	1	0	1	1	1	1	1	1	0	1	0	1	1
Part159	2	3	1	0	1	0	3	1	2	2	2	2	3	0	3	0	3	1	2	2	2	1	0	0	1
Part160	1	1	2	0	1	1	1	1	0	1	0	1	2	2	1	0	1	0	0	2	1	1	1	0	0
Part161	1	2	0	3	2	1	1	2	0	2	3	0	1	2	2	0	1	0	1	1	3	4	1	0	2
Part163	2	2	1	5	2	2	3	3	4	3	2	2	1	0	1	0	0	1	0	2	2	2	1	3	2
Part164	1	0	2	0	1	0	1	1	1	2	2	1	1	1	2	0	0	0	2	1	1	2	0	1	2
Part165	1	2	3	0	2	2	3	1	2	1	0	0	2	1	3	0	2	0	3	2	3	3	1	2	2
Part166	2	0	0	0	0	0	2	1	1	2	2	0	0	0	0	0	1	0	0	2	1	1	0	0	0
Part167	3	1	2	1	0	2	1	0	3	2	0	1	0	2	0	0	0	2	0	2	0	2	0	0	1
Part168	2	1	2	0	0	0	1	1	0	2	1	2	1	1	1	1	2	0	0	1	1	1	0	1	0
Part169	3	2	2	1	1	1	2	2	3	3	3	3	2	2	3	2	2	1	2	2	3	3	1	1	3
Part170	2	0	0	0	0	1	1	0	2	1	1	0	1	0	1	0	1	0	0	1	0	0	0	0	0
Part171	3	2	1	1	0	1	3	1	1	1	0	0	1	1	2	0	2	0	3	3	2	1	0	1	1
Part172	4	3	3	0	1	2	4	1	2	3	2	2	3	3	3	1	3	0	2	2	0	2	1	4	3
Part173	2	1	0	2	3	1	3	1	1	1	1	1	1	1	2	1	2	1	1	3	1	3	0	3	1
Part175	3	1	2	4	3	1	3	3	3	1	0	1	3	3	2	1	2	1	4	3	2	2	3	1	2
Part176	4	2	2	0	1	2	4	2	2	2	1	1	2	2	2	1	1	0	2	1	1	3	1	1	2
Part177	3	2	2	1	1	2	3	1	2	3	3	3	3	2	4	3	3	2	4	3	2	2	3	3	4
Part178	2	2	1	0	1	1	2	0	0	2	0	0	1	0	1	0	1	0	1	1	0	0	0	1	1
Part179	2	2	1	1	0	2	3	1	2	2	1	1	0	1	1	0	3	1	1	2	1	2	1	1	1
Part180	2	1	1	1	1	1	3	2	2	2	1	1	1	2	1	1	1	1	3	3	2	1	1	1	1
Part181	1	0	0	0	0	1	2	1	0	3	0	1	0	0	2	0	0	0	0	2	0	0	0	0	0
Part182
Part183	4	1	1	1	0	2	4	4	4	3	0	2	2	1	1	2	1	0	2	4	2	3	1	0	3
Part184	2	0	1	0	0	0	1	0	4	1	0	0	0	3	1	0	0	0	2	1	0	1	0	1	0
Part185	2	1	3	1	0	2	4	2	2	3	1	1	2	1	4	1	2	1	2	3	2	2	1	1	2
Part186	2	1	2	0	0	3	3	3	0	3	3	2	0	2	2	0	0	1	0	3	1	1	0	0	3
Part187	2	2	1	1	1	1	2	1	2	2	0	1	1	1	2	0	1	0	1	1	1	1	1	0	1
Part188	1	2	2	0	1	0	1	1	2	2	0	0	1	1	2	0	1	2	2	2	0	2	0	0	1
Part190	4	3	2	3	0	1	2	1	2	1	3	2	2	1	3	1	1	1	2	1	3	2	2	3	0
Part191
Part193	3	3	1	2	1	1	1	1	2	2	0	1	2	2	2	0	2	1	2	1	2	2	2	1	2
Part194	3	3	2	2	1	0	2	2	3	2	1	1	1	3	2	1	2	0	2	1	3	2	1	2	1
Part195	2	2	3	0	2	2	1	2	2	3	0	3	3	2	1	0	3	1	2	1	3	3	2	1	1
Part196	2	3	4	0	0	1	3	1	1	3	0	2	2	2	3	1	2	2	2	3	4	3	3	1	3
Part197	3	1	1	0	0	0	3	0	1	0	1	2	1	0	0	0	2	0	1	3	0	2	0	0	2
Part198	2	2	1	3	0	0	2	2	2	3	0	1	2	2	2	1	1	1	3	1	2	3	1	0	2
Part199	2	2	1	4	3	4	3	1	2	2	3	2	2	0	1	0	0	0	2	3	2	2	0	1	0
Part200	4	4	3	1	2	2	4	1	2	2	0	1	2	3	2	1	4	2	2	4	2	4	1	1	3
Part201	4	2	2	2	1	0	3	2	1	4	0	0	0	2	4	1	1	1	4	3	0	2	0	0	2
Part202	2	1	0	0	0	0	4	1	2	2	3	1	1	2	2	0	1	0	0	4	1	1	0	0	0
Part203	3	4	4	4	4	0	0	4	2	4	0	0	2	0	1	0	2	0	4	0	4	4	2	2	0
Part204	0	0	0	0	0	1	1	0	0	0	0	0	0	0	0	0	1	0	0	1	0	0	0	0	0
Part205	2	1	1	3	0	0	1	1	2	1	0	1	1	1	1	1	1	1	1	1	1	1	1	1	2
Part206	1	1	1	0	0	1	1	1	1	1	1	1	1	1	1	0	1	1	1	0	1	1	0	0	1
Part207	4	4	2	3	1	2	4	1	2	3	0	1	3	3	2	0	1	1	2	4	3	2	2	1	2
Part208	2	3	1	0	1	1	1	2	1	2	0	1	1	2	2	1	2	0	1	1	1	2	1	0	2
Part209	3	2	2	1	0	3	2	0	2	0	0	0	1	0	1	0	2	1	0	3	2	3	1	0	0
Part210	2	2	2	0	0	4	0	0	0	2	0	0	0	4	2	0	2	0	3	0	0	0	0	0	0
Part211	2	2	1	3	1	4	3	1	0	2	0	1	1	1	2	1	3	1	2	3	1	0	3	1	2
Part212	2	1	0	0	1	1	2	1	1	2	1	1	1	1	1	1	1	0	0	2	0	1	1	1	0
Part213	1	1	0	3	3	0	0	1	1	3	0	1	1	3	2	0	1	0	1	0	0	0	0	4	1
Part214	2	1	1	0	0	0	1	1	2	2	1	1	1	2	2	1	2	1	1	1	2	2	0	1	1
Part215	3	1	4	4	1	2	4	1	3	2	0	2	2	2	4	1	1	1	3	4	2	2	1	0	1
Part216	1	0	0	0	0	0	0	0	0	2	1	0	0	0	0	0	0	0	2	0	0	0	0	0	1
Part217	1	1	2	2	0	2	1	1	0	1	4	1	1	1	1	1	1	1	0	1	1	1	1	0	1
Part219	2	2	1	1	0	2	1	0	0	3	0	1	1	1	3	0	2	0	2	0	2	1	0	1	3
Part220	2	1	1	0	1	2	1	1	0	2	1	0	0	0	2	1	3	0	2	2	0	2	1	0	1
Part221
Part222	3	2	1	1	1	1	4	2	3	2	3	1	2	2	3	1	1	1	2	4	4	2	1	1	1
Part224	2	3	2	2	1	3	3	2	3	3	1	2	3	2	3	0	3	1	2	2	3	2	2	2	3
Part225	2	1	1	2	1	0	2	1	1	3	2	2	1	2	2	1	3	0	3	2	1	2	1	0	1
part226	4	1	1	1	1	1	2	1	2	2	1	1	2	0	1	2	2	1	3	3	1	2	1	1	1
Part227	2	1	1	0	0	1	3	0	2	1	1	3	1	1	1	1	2	0	1	3	1	2	1	0	1
Part228	2	1	0	1	0	1	3	2	1	1	2	0	0	1	1	0	1	0	1	1	0	1	0	0	0
Part229	2	1	1	2	2	3	1	1	1	3	1	1	1	2	2	1	2	0	2	2	3	2	1	1	2
Part230	3	2	2	1	1	1	4	2	3	2	3	1	2	2	2	1	1	1	2	4	2	2	1	1	1
Part231	2	3	1	2	2	2	3	2	1	2	1	2	1	1	2	0	2	1	2	3	2	2	2	3	1
Part232	4	3	1	3	3	2	3	3	2	3	3	3	2	2	2	2	3	0	2	3	2	2	0	0	3
Part233	3	3	3	2	2	3	2	2	2	2	3	2	3	1	2	1	3	1	2	2	2	3	1	2	3
Part234	2	1	1	1	2	1	3	2	3	3	1	2	2	2	2	1	2	1	3	3	2	1	1	1	2
Part235	2	1	2	0	2	3	2	1	2	4	0	2	2	4	2	1	3	1	3	2	2	4	1	2	2
Part236	2	2	2	2	1	3	1	2	2	2	2	1	2	2	2	2	1	1	2	2	3	2	2	2	2
Part237	3	2	3	4	3	2	3	2	2	3	1	2	2	2	2	1	3	0	2	3	2	3	1	2	2
Part238	1	0	2	2	3	1	1	1	0	2	1	0	2	1	2	1	1	2	0	2	1	2	0	2	2
Part239	2	0	0	0	0	0	0	0	1	2	0	1	1	0	0	0	1	0	1	1	0	1	0	0	0
Part240	2	1	1	1	1	0	1	1	1	1	0	1	1	1	1	0	1	1	1	1	0	1	0	0	1
Part241	2	1	1	1	1	2	1	1	2	2	1	1	2	2	2	1	3	0	2	1	1	2	1	0	1
Part242	3	2	1	0	0	4	2	4	3	4	3	3	2	1	2	2	3	1	4	3	4	4	2	1	1
part243	3	1	1	2	1	0	2	1	0	2	1	0	2	0	1	0	1	0	1	1	0	1	0	0	3
Part245	2	2	2	0	1	1	2	0	2	1	0	1	2	1	3	0	3	0	0	2	2	1	0	1	1
Part246	3	1	2	1	1	3	4	1	1	3	0	2	1	2	2	0	2	1	3	1	1	3	0	2	2
Part247
Part248	2	1	2	1	1	1	3	2	3	1	2	1	3	2	1	0	1	1	2	0	1	1	0	0	1
Part249	2	1	2	1	1	1	3	2	3	1	2	0	3	1	2	1	1	1	0	2	2	0	2	1	1
Part251	1	0	1	0	1	1	2	1	1	3	0	0	1	0	0	0	1	0	1	1	0	1	0	0	0
Part252	4	3	2	4	2	1	4	2	2	2	2	0	0	0	4	4	4	1	4	4	4	3	0	3	3
Part253	1	2	3	0	0	1	2	1	2	2	0	0	0	0	1	0	2	1	1	2	2	2	0	0	0
Part254	2	2	2	1	1	1	1	2	3	2	3	1	2	2	2	1	1	1	2	2	4	2	1	1	1
Part255	0	0	0	0	0	0	0	2	2	0	0	0	0	0	0	1	0	0	0	1	0	0	0	0	1
Part256	2	1	3	0	0	1	3	0	0	2	0	1	1	0	1	0	1	0	0	1	1	0	0	0	1
Part257	2	1	2	0	0	4	3	1	1	2	2	1	1	1	2	1	2	0	1	3	1	2	1	0	1
Part258	2	2	2	3	2	2	1	2	1	2	1	2	2	1	2	1	2	1	1	2	1	1	1	1	2
Part259	3	3	2	3	1	2	1	1	2	3	3	3	3	2	3	2	2	2	3	2	2	3	2	1	2
Part260	3	2	1	0	0	4	2	1	3	1	1	0	1	2	2	1	1	0	1	1	1	2	0	0	0
Part261	4	2	2	1	0	2	2	1	1	1	4	1	3	3	3	1	3	1	3	2	2	1	1	1	3
Part262	2	1	3	4	1	2	3	2	2	3	2	2	2	2	2	1	3	0	2	3	1	2	1	1	3
Part263	4	4	4	1	1	4	3	2	3	3	1	1	2	2	3	2	3	2	3	2	4	3	1	0	2
Part264	2	3	1	3	3	3	2	3	2	2	0	2	2	1	0	0	3	1	2	2	1	2	0	1	1
Part265	2	2	3	3	1	1	1	1	1	2	0	1	2	2	2	1	1	0	1	2	1	1	0	2	1
Part266	1	1	0	0	0	1	0	2	2	2	1	1	0	2	1	0	2	0	0	1	1	0	1	0	0
Part267	3	1	3	0	0	2	1	2	2	2	2	1	2	1	3	1	3	0	0	0	1	1	1	0	1
Part268	2	2	1	3	4	4	4	2	4	1	1	2	2	1	3	1	2	0	1	2	4	2	2	3	3
Part269	1	1	2	1	1	1	2	2	1	2	1	0	2	3	2	1	1	0	1	2	2	1	1	1	1
Part270	1	1	2	0	1	2	2	1	2	2	1	1	1	1	1	1	2	0	1	2	1	1	1	1	0
Part271	3	2	3	4	2	1	1	1	1	2	0	0	3	3	2	0	3	2	4	0	1	4	1	1	1
Part272	3	2	2	1	1	3	3	1	2	2	2	1	2	1	2	0	1	0	1	2	2	1	0	1	1
Part273	2	2	2	1	2	2	2	2	3	2	1	1	2	1	1	0	0	0	1	1	2	2	1	0	2
Part274	2	1	3	0	0	0	2	1	1	2	3	1	1	1	2	0	1	0	1	2	1	1	1	0	2
Part275	2	1	1	2	1	2	2	1	3	2	1	2	2	2	2	1	3	1	2	1	2	1	1	2	2
Part276	2	1	1	2	1	2	3	1	1	3	2	2	1	1	1	1	1	1	1	2	0	2	0	2	2
Part277	2	1	1	2	0	1	2	1	3	2	1	1	1	0	2	1	2	0	2	1	2	2	1	1	1
Part278	1	0	0	0	1	0	0	0	0	0	2	0	0	0	1	0	1	0	0	0	0	0	0	1	0
Part279	2	2	2	3	1	1	3	2	2	2	1	1	1	1	1	0	1	0	0	3	2	2	1	1	1
Part281	1	1	0	1	0	1	0	0	0	2	1	0	0	0	1	0	1	0	2	0	2	1	0	0	0
Part283	2	2	2	1	1	2	2	2	2	2	0	1	2	2	2	1	2	2	2	2	2	1	1	0	0
Part284	3	3	3	0	0	4	4	2	3	4	0	3	2	0	3	3	3	0	3	2	0	3	0	0	2
Part285	2	1	0	1	0	0	2	0	0	3	0	2	1	1	1	0	0	0	1	1	0	1	0	0	0
Part287	2	2	2	2	1	2	2	2	2	2	0	2	2	2	2	1	2	2	2	2	1	2	2	0	0
Part288	2	1	1	4	1	2	3	2	0	3	0	0	0	1	1	0	1	1	1	2	1	1	0	1	1
Part289	2	2	2	1	1	1	2	1	2	2	1	2	2	3	2	1	2	1	0	1	1	1	1	0	0
Part290	2	1	2	2	1	3	0	1	1	2	1	1	3	1	1	0	1	0	0	1	1	0	0	0	0
Part291	3	4	4	4	1	4	4	0	1	0	0	1	2	0	0	1	4	0	2	4	3	2	2	0	0
Part292	4	2	2	2	1	3	3	0	3	1	0	1	3	0	2	2	4	1	3	2	4	2	1	1	0
Part293	2	1	1	3	1	0	0	0	1	2	1	0	2	1	1	1	1	1	1	1	1	1	1	1	1
Part294	4	2	3	1	1	1	2	1	3	2	0	0	2	2	3	0	2	0	2	1	2	3	1	2	2
Part295	3	1	2	4	3	4	0	3	3	3	0	1	2	1	0	1	2	1	0	2	2	4	0	0	0
Part296	3	1	4	3	4	4	4	1	2	2	4	4	4	1	1	0	1	0	3	3	0	2	0	1	0
Part297	3	1	3	0	1	2	2	1	4	2	0	0	2	2	2	0	2	0	0	2	1	2	1	0	2
Part298	2	1	1	1	1	3	2	1	1	2	1	1	1	1	4	2	1	0	2	2	1	2	0	1	1
Part299	2	1	2	1	1	2	2	3	1	2	1	1	3	3	0	1	2	1	2	2	2	2	1	1	3
Part300	2	1	2	1	1	2	2	2	2	3	1	2	2	2	2	1	2	1	2	3	2	2	1	2	3
Part301	3	2	2	3	1	2	2	1	2	2	1	1	1	1	3	1	2	1	3	2	2	2	1	1	3
Part302	2	1	3	2	1	3	1	2	2	2	1	3	3	1	1	1	0	1	2	2	2	1	1	1	1
Part303	2	2	0	0	1	1	0	1	2	2	1	1	1	0	3	0	1	0	0	0	1	1	0	0	1
Part304	4	4	4	3	1	2	4	1	2	4	3	3	3	3	3	0	3	0	4	4	4	4	4	0	2
Part305	3	1	3	0	0	0	1	1	2	2	0	0	1	1	2	1	0	0	0	1	1	1	0	0	1
Part306	1	1	1	0	0	0	2	0	1	1	1	0	0	1	1	0	0	0	0	1	1	1	0	0	0
Part308	3	2	2	0	1	1	3	1	2	2	2	1	1	1	1	1	2	1	1	3	1	1	1	1	2
Part309	1	0	1	0	0	1	1	1	1	2	2	1	1	1	2	1	2	1	0	1	1	2	0	0	0
Part310	3	2	2	1	1	1	3	2	2	1	2	1	1	1	1	2	1	0	2	2	1	1	1	1	2
Part311	2	2	3	0	1	2	4	3	3	0	1	1	2	3	1	1	2	1	3	2	2	2	1	1	2
Part313	2	3	2	2	1	1	2	0	0	1	2	0	1	1	1	0	1	1	1	1	2	3	1	1	2
Part314	2	3	2	1	1	2	0	0	1	2	0	1	1	1	2	0	1	1	1	1	2	2	1	1	2
Part315	2	1	1	1	1	1	3	1	1	1	0	0	2	1	1	0	1	1	2	3	1	2	2	1	1
Part316	4	4	4	4	3	3	2	3	3	1	3	1	3	3	2	1	0	2	4	1	4	3	2	1	1
Part317	2	2	1	1	1	2	4	1	0	0	1	1	2	2	1	0	2	0	1	3	0	1	1	1	0
Part318	2	2	4	0	0	1	2	0	2	3	0	2	1	2	2	0	2	1	1	2	1	3	1	1	1
Part320	4	2	2	2	1	1	2	1	2	3	1	2	1	2	2	0	1	1	2	2	2	3	2	1	1
Part321	2	2	3	2	2	1	2	2	2	2	0	0	1	0	2	3	2	1	3	2	2	2	2	2	2
Part322	2	1	3	0	0	1	1	1	2	2	1	1	2	0	2	2	2	0	1	3	2	2	3	0	2
Part323	2	1	3	2	1	2	3	1	2	2	1	2	2	2	2	1	2	1	3	1	2	2	1	1	2
Part324	1	0	1	1	0	1	1	0	1	0	0	0	0	0	2	0	1	0	0	1	0	1	0	0	0
Part325	4	4	1	2	1	2	4	4	4	4	2	2	4	4	2	2	4	4	2	4	4	4	1	1	4
Part327	2	1	1	1	1	2	2	1	3	3	2	2	3	2	2	2	2	1	1	2	2	2	2	2	2
Part329	2	2	2	2	2	2	2	2	2	2	0	1	2	2	0	0	1	1	1	2	1	2	2	2	2
Part330	2	1	1	0	1	1	1	1	2	2	1	1	1	1	2	1	1	1	1	2	2	1	1	1	2
Part331	4	1	1	2	4	3	4	1	3	2	0	2	3	1	2	1	4	3	2	4	1	1	1	0	1
Part334	3	0	2	0	0	1	3	0	2	2	1	0	1	0	2	0	2	1	3	1	2	2	1	1	1
Part335	2	1	2	0	0	1	0	0	1	3	1	1	1	1	0	0	1	0	1	1	0	1	1	1	0
Part336	3	1	0	0	1	1	3	0	2	4	1	1	1	2	2	1	2	0	2	2	2	2	1	1	2
Part337	3	1	3	1	1	2	3	2	2	3	2	1	2	2	3	1	3	0	3	3	2	1	1	1	2
Part338	4	3	1	1	0	1	0	2	3	3	0	0	3	1	4	0	2	0	2	1	1	3	0	2	1
Part339	4	4	3	1	1	4	2	4	3	4	4	3	4	4	4	3	4	1	1	1	4	4	4	3	3
Part340	4	4	3	3	1	3	3	1	2	2	1	2	2	2	2	1	3	1	1	3	3	3	3	1	2
Part341	3	1	1	1	1	1	1	2	2	2	1	1	2	2	2	2	4	1	1	2	2	2	2	0	1
Part342	2	1	2	1	0	2	1	1	2	2	1	0	2	1	2	1	2	0	1	2	1	2	2	1	2
Part343	2	0	0	0	0	0	2	1	4	2	0	1	0	0	0	0	0	0	1	0	0	0	0	0	0
Part344	2	3	1	1	1	1	3	2	2	2	2	2	1	2	2	1	1	1	2	2	1	1	1	1	1
Part345	3	1	2	1	0	4	1	1	3	1	2	1	1	0	1	0	1	1	2	1	1	3	0	1	1
Part346	2	1	2	3	3	1	2	1	2	3	1	1	3	1	2	1	3	1	4	2	2	2	1	1	1
Part349	2	3	1	3	2	1	3	1	1	1	1	2	2	1	2	1	1	1	1	2	1	2	1	1	1
Part350	3	4	2	3	1	2	2	3	4	3	2	1	3	2	1	1	3	2	4	1	3	3	3	1	2
Part351	2	1	1	2	1	2	2	2	2	2	0	1	2	2	0	0	1	1	1	2	1	2	2	0	0
Part352	2	1	1	2	1	2	2	2	2	2	0	1	2	2	2	0	1	1	1	2	2	2	2	0	0
Part353	2	0	1	2	1	2	2	2	1	2	0	1	1	2	1	0	2	2	2	2	1	2	2	0	0
Part357	3	3	1	1	1	1	1	2	2	2	2	2	1	1	1	1	2	2	2	2	2	3	1	1	2
Part358	2	2	2	1	2	2	2	1	2	1	1	2	2	2	1	1	2	2	2	2	2	2	2	1	1
Part363	2	3	2	1	1	4	2	1	2	4	1	1	3	0	2	0	4	1	2	3	1	2	1	1	0
Part367	4	0	2	1	1	2	2	0	4	4	0	0	2	0	2	0	2	0	1	1	1	2	0	0	4
Part368	0	0	1	0	0	0	0	1	0	0	2	0	0	0	0	0	1	0	0	1	0	0	0	0	0
Part369	2	0	1	1	1	1	2	1	1	2	0	1	1	1	2	1	2	1	2	2	1	2	1	1	1
Part370	2	2	3	0	1	2	4	3	4	3	1	1	1	2	2	0	3	0	3	4	1	2	1	1	0
Part371	3	3	1	0	1	4	2	2	1	2	2	1	2	3	3	1	1	1	2	2	3	3	1	0	2
Part372	2	0	0	0	0	0	2	0	3	0	1	0	0	0	0	0	1	0	0	2	0	0	0	0	0
Part373	0	1	1	0	1	0	4	1	3	3	0	1	3	1	1	1	1	0	1	2	0	1	1	0	3
Part374	3	2	1	4	0	4	0	1	3	2	0	1	1	0	3	1	2	0	2	1	2	2	0	1	2
Part375	2	2	2	2	0	1	2	2	2	2	0	2	2	2	2	1	2	2	1	2	2	2	2	0	0
Part376	4	4	1	0	2	0	4	1	2	1	0	3	1	1	0	1	1	0	0	3	1	1	1	0	0
Part377	3	1	2	1	3	3	4	2	3	2	0	1	1	1	2	1	1	1	2	3	2	2	1	1	2
Part378	3	3	2	0	0	3	3	1	3	4	1	1	4	2	1	1	3	0	1	2	3	2	4	1	1
Part379	2	1	0	0	0	0	1	1	1	2	0	1	1	0	1	0	1	0	0	0	0	1	1	0	1
Part380	3	1	2	0	0	1	3	2	1	2	1	0	0	0	2	0	2	1	3	2	0	2	1	0	3
Part382	2	2	2	0	0	1	0	2	1	2	0	1	1	2	1	1	1	2	2	1	0	1	0	0	0
Part383	2	1	1	0	2	0	1	1	1	2	0	1	0	1	2	0	1	1	1	2	1	2	0	0	0
Part384	4	4	4	0	2	4	4	2	4	4	4	4	4	2	3	4	4	1	4	4	4	4	4	1	0
Part386	2	1	2	2	1	2	2	2	2	2	0	1	2	2	2	0	2	2	1	2	2	1	1	0	0
Part387	4	2	2	0	2	2	4	3	0	2	0	2	4	0	3	3	2	0	3	2	1	1	1	2	1
Part388	4	3	3	0	0	1	4	2	3	4	0	2	1	2	1	1	1	1	1	2	2	2	0	1	1
Part389	1	1	1	0	0	2	3	1	1	2	1	0	1	1	1	0	1	0	0	2	0	0	0	1	1
Part390	2	2	2	1	1	2	2	1	2	3	4	1	2	2	2	1	2	1	1	2	2	2	1	2	2
Part391	3	1	1	4	1	1	4	2	1	4	3	0	3	2	3	2	1	1	3	4	3	4	1	0	3
Part392	3	2	2	1	0	1	1	0	3	4	1	1	1	1	3	1	2	0	1	0	4	3	1	1	3
Part393	2	1	2	3	2	3	4	2	3	1	3	1	4	1	4	1	3	1	2	4	2	3	0	3	0
Part394	3	1	1	0	1	1	3	1	2	1	2	2	2	2	2	1	1	0	2	2	2	2	1	1	1
Part395	2	1	1	0	1	2	2	1	1	2	0	1	2	1	2	1	2	0	1	2	2	1	0	0	1
Part396	3	0	3	4	0	3	3	2	3	2	3	1	2	2	2	1	3	0	1	2	1	2	0	0	1
Part397	3	2	3	1	1	1	2	1	2	2	2	2	3	2	4	1	1	2	3	2	3	2	1	2	3
Part398	3	1	0	3	2	1	3	0	2	1	3	2	1	0	1	1	4	1	2	3	2	1	1	0	0
Part399	3	2	1	2	1	1	3	2	2	2	3	1	0	0	0	1	2	0	2	2	1	1	1	0	1
Part400	3	3	3	0	2	3	4	4	3	1	1	1	2	2	1	2	0	0	1	3	2	3	3	0	1
Part405
Part406
Part407
Part409
Part410
Part416
Part417
Part418
Part419
Part424
Part427
Part430
Part431
Part432
Part433
Part439
Part445
Part448
Part449
Part450
Part451
Part457
Part458
Part462
Part463
Part464
Part465
Part466
Part467
Part469
Part470
Part472
Part473
Part474
Part475
Part476
Part477
Part478
Part479
Part480
Part481
Part482
Part483
Part484
Part485
Part486
Part487
Part488
Part489
Part491
Part492
Part494
Part495
Part497
Part499
Part500
Part501
Part502
Part503
Part509
Part510
Part512
Part514
Part516
Part517
Part518
Part521
Part524
Part525
Part526
Part527
Part528
Part532
Part536
Part541
Part542
Part543
Part545
Part547
Part549
Part550
Part556
Part557
Part558
Part560
Part561
Part574
Part575
Part577
Part578
Part580
Part583
Part588
Part591
Part594
Part597
Part598
Part600
Part604
Part605
Part606
Part608
Part609
Part610
Part617
Part623
Part626
Part627
Part628
Part630
Part631
Part632
Part633
Part637
Part638
Part640
Part641
Part643
Part644
Part648
Part649
Part651
Part652
Part653
Part654
